# Supplementary material for: Bis[2-meth­oxy-6-(3-pyridylmethyl­imino­meth­yl)phenolato-κ2 N,O]copper(II)
Source: Acta Crystallogr Sect E Struct Rep Online. 2009 Dec 12;66(Pt 1):m39. doi: 10.1107/S1600536809052349 (PMC2980013; doi:10.1107/S1600536809052349)
Supplement: Supplementary file 1 [file e-66-00m39-sup1.cif]

##############################################################################
###                                                                        ###
###        Electronic paper (Acta Crystallographica Section E)             ###
###                                                                        ###
##############################################################################
#                                                                            #
# This CIF contains the data in a paper accepted for publication in Acta     #
# Crystallographica Section E. It conforms to the requirements of Notes      #
# for Authors for Section E, and has been peer reviewed under the auspices   #
# of the IUCr Commission on Journals.                                        #
#                                                                            #
# Full details of the Crystallographic Information File format               #
# are given in the paper "The Crystallographic Information File (CIF):       #
# a New Standard Archive File for Crystallography" by S. R. Hall, F. H.      #
# Allen and I. D. Brown [Acta Cryst. (1991), A47, 655-685].                  #
#                                                                            #
# The current version of the core CIF dictionary is obtainable from          #
# ftp://ftp.iucr.org/pub/cif_core.dic. The current version number is 2.4.    #
#                                                                            #
# Software is freely available for graphical display of the structure(s) in  #
# this CIF.  For information consult the CIF home page http://www.iucr.org/  #
# cif/home.html                                                              #
#                                                                            #
# This file may be used for bona fide research purposes within the           #
# scientific community so long as proper attribution is given to the journal # 
# article from which it was obtained.                                        #
#                                                                            #
##############################################################################
                                             
data_I
_audit_creation_method     SHELXL-97
_chemical_name_systematic
;
Bis[2-methoxy-6-(3-pyridylmethyliminomethyl)phenolato-
\k^2^<i>N</i>,<i>O</i>]copper(II)
;
_chemical_name_common     ?
_chemical_formula_moiety     'C28 H26 Cu N4 O4'
_chemical_formula_sum     'C28 H26 Cu N4 O4'
_chemical_formula_iupac     '[Cu (C14 H13 N2 O2)2]'
_chemical_formula_weight     546.07
_chemical_melting_point     ?
_symmetry_cell_setting     triclinic
_symmetry_space_group_name_H-M     'P -1'
_symmetry_space_group_name_Hall     '-P 1'
loop_
    _symmetry_equiv_pos_as_xyz
    'x, y, z'
    '-x, -y, -z'
_cell_length_a     5.1750(10)
_cell_length_b     10.7291(14)
_cell_length_c     11.4369(15)
_cell_angle_alpha     99.6890(10)
_cell_angle_beta     91.3610(10)
_cell_angle_gamma     103.241(2)
_cell_volume     608.03(16)
_cell_formula_units_Z     1
_cell_measurement_reflns_used     13380
_cell_measurement_theta_min     3.01
_cell_measurement_theta_max     25.020
_cell_measurement_temperature     298(2)
_exptl_crystal_description     'Prism'
_exptl_crystal_colour     'Brown'
_exptl_crystal_size_max     0.47
_exptl_crystal_size_mid     0.40
_exptl_crystal_size_min     0.29
_exptl_crystal_density_diffrn     1.491
_exptl_crystal_density_meas     ?
_exptl_crystal_density_method     'not measured'
_exptl_crystal_F_000     283
_exptl_absorpt_coefficient_mu     0.942
_exptl_absorpt_correction_type     'multi-scan'
_exptl_absorpt_process_details     '(<i>SADABS</i>; Sheldrick, 1996)'
_exptl_absorpt_correction_T_min     0.6659
_exptl_absorpt_correction_T_max     0.7718
_exptl_special_details
;
;
_diffrn_ambient_temperature     298(2)
_diffrn_radiation_type     MoK\a
_diffrn_radiation_wavelength     0.71073
_diffrn_radiation_source     'sealed tube'
_diffrn_radiation_monochromator     graphite
_diffrn_measurement_device_type     'Siemens SMART CCD area-detector'
_diffrn_measurement_method     'Thin-slice \w'
_diffrn_detector_area_resol_mean     8.192
_diffrn_reflns_number     3054
_diffrn_reflns_av_R_equivalents     0.0214
_diffrn_reflns_av_sigmaI/netI     0.0407
_diffrn_reflns_theta_min     1.81
_diffrn_reflns_theta_max     25.02
_diffrn_reflns_theta_full     25.02
_diffrn_measured_fraction_theta_max     0.984
_diffrn_measured_fraction_theta_full     0.984
_diffrn_reflns_limit_h_min     -5
_diffrn_reflns_limit_h_max     6
_diffrn_reflns_limit_k_min     -11
_diffrn_reflns_limit_k_max     12
_diffrn_reflns_limit_l_min     -13
_diffrn_reflns_limit_l_max     13
_diffrn_standards_number     0
_diffrn_standards_interval_count     ?
_diffrn_standards_interval_time     ?
_diffrn_standards_decay_%     ?
_refine_special_details
;
Refinement of <i>F</i>^2^ against ALL reflections. The weighted <i>R</i>-factor
<i>wR</i> and goodness of fit <i>S</i> are based on <i>F</i>^2^, conventional
<i>R</i>-factors <i>R</i> are based on <i>F</i>, with <i>F</i> set to zero for
negative <i>F</i>^2^. The threshold expression of <i>F</i>^2^ >
\s(<i>F</i>^2^) is used only for calculating <i>R</i>-factors(gt) <i>etc</i>.
and is not relevant to the choice of reflections for refinement.
<i>R</i>-factors based on <i>F</i>^2^ are statistically about twice as large
as those based on <i>F</i>, and <i>R</i>- factors based on ALL data will be
even larger.
;
_reflns_number_total     2101
_reflns_number_gt     1908
_reflns_threshold_expression     I>2sigma(I)
_refine_ls_structure_factor_coef     Fsqd
_refine_ls_matrix_type     full
_refine_ls_R_factor_all     0.0439
_refine_ls_R_factor_gt     0.0372
_refine_ls_wR_factor_gt     0.0884
_refine_ls_wR_factor_ref     0.0943
_refine_ls_goodness_of_fit_ref     1.094
_refine_ls_restrained_S_all     1.094
_refine_ls_number_reflns     2101
_refine_ls_number_parameters     171
_refine_ls_number_restraints     0
_refine_ls_hydrogen_treatment     constr
_refine_ls_weighting_scheme     calc
_refine_ls_weighting_details
         'calc w=1/[\s^2^(Fo^2^)+(0.0374P)^2^+0.3354P] where P=(Fo^2^+2Fc^2^)/3'
_atom_sites_solution_hydrogens     geom
_atom_sites_solution_primary     direct
_atom_sites_solution_secondary     difmap
_refine_ls_shift/su_max     0.000
_refine_ls_shift/su_mean     0.000
_refine_diff_density_max     0.230
_refine_diff_density_min     -0.399
_refine_ls_extinction_method     none
_refine_ls_extinction_coef     ?
loop_
    _atom_type_symbol
    _atom_type_description
    _atom_type_scat_dispersion_real
    _atom_type_scat_dispersion_imag
    _atom_type_scat_source
    'C' 'C' 0.0033 0.0016
                         'International Tables Vol C Tables 4.2.6.8 and 6.1.1.4'
    'H' 'H' 0.0000 0.0000
                         'International Tables Vol C Tables 4.2.6.8 and 6.1.1.4'
    'O' 'O' 0.0106 0.0060
                         'International Tables Vol C Tables 4.2.6.8 and 6.1.1.4'
    'N' 'N' 0.0061 0.0033
                         'International Tables Vol C Tables 4.2.6.8 and 6.1.1.4'
    'Cu' 'Cu' 0.3201 1.2651
                         'International Tables Vol C Tables 4.2.6.8 and 6.1.1.4'
_computing_data_collection     '<i>SMART</i> (Siemens, 1996)'
_computing_cell_refinement     '<i>SAINT</i> (Siemens, 1996)'
_computing_data_reduction     '<i>SAINT</i> (Siemens, 1996)'
_computing_structure_solution     '<i>SHELXTL</i> (Sheldrick, 2008)'
_computing_structure_refinement     '<i>SHELXTL</i> (Sheldrick, 2008)'
_computing_molecular_graphics     '<i>SHELXTL</i> (Sheldrick, 2008)'
_computing_publication_material     '<i>SHELXTL</i> (Sheldrick, 2008)'
loop_
    _atom_site_type_symbol
    _atom_site_label
    _atom_site_fract_x
    _atom_site_fract_y
    _atom_site_fract_z
    _atom_site_U_iso_or_equiv
    _atom_site_adp_type
    _atom_site_calc_flag
    _atom_site_refinement_flags
    _atom_site_occupancy
    _atom_site_disorder_assembly
    _atom_site_disorder_group
    Cu Cu1 0.5000 0.5000 0.5000 0.03467(17) Uani d S 1 . .
    N N1 0.5603(4) 0.3229(2) 0.44427(19) 0.0374(5) Uani d . 1 . .
    C C1 0.4647(5) 0.2520(3) 0.3428(2) 0.0396(6) Uani d . 1 . .
    H H1 0.5277 0.1775 0.3201 0.048 Uiso calc R 1 . .
    C C2 0.2735(5) 0.2746(3) 0.2613(2) 0.0386(6) Uani d . 1 . .
    C C3 0.1569(5) 0.3815(3) 0.2862(2) 0.0352(6) Uani d . 1 . .
    C C4 -0.0381(5) 0.3930(3) 0.2004(2) 0.0405(6) Uani d . 1 . .
    C C5 -0.0989(6) 0.3047(3) 0.0952(3) 0.0501(8) Uani d . 1 . .
    H H5 -0.2233 0.3144 0.0395 0.060 Uiso calc R 1 . .
    C C6 0.0245(6) 0.2009(3) 0.0715(3) 0.0549(8) Uani d . 1 . .
    H H6 -0.0175 0.1423 0.0002 0.066 Uiso calc R 1 . .
    C C7 0.2054(6) 0.1856(3) 0.1523(3) 0.0503(7) Uani d . 1 . .
    H H7 0.2857 0.1160 0.1362 0.060 Uiso calc R 1 . .
    C C8 -0.3148(6) 0.5261(4) 0.1431(3) 0.0615(9) Uani d . 1 . .
    H H8A -0.2139 0.5422 0.0755 0.092 Uiso calc R 1 . .
    H H8B -0.3757 0.6021 0.1751 0.092 Uiso calc R 1 . .
    H H8C -0.4650 0.4540 0.1191 0.092 Uiso calc R 1 . .
    C C9 0.7366(6) 0.2684(3) 0.5141(2) 0.0413(6) Uani d . 1 . .
    H H9A 0.8854 0.3376 0.5512 0.050 Uiso calc R 1 . .
    H H9B 0.8068 0.2052 0.4614 0.050 Uiso calc R 1 . .
    C C10 0.7083(8) 0.2181(3) 0.7196(3) 0.0675(10) Uani d . 1 . .
    H H10 0.8760 0.2743 0.7354 0.081 Uiso d R 1 A .
    C C11 0.5900(5) 0.2036(2) 0.6089(2) 0.0386(6) Uani d . 1 A .
    C C12 0.3393(7) 0.1225(4) 0.5890(3) 0.0689(10) Uani d . 1 . .
    H H12 0.2480 0.1087 0.5151 0.083 Uiso d R 1 A .
    N N2 0.6057(10) 0.1590(4) 0.8074(3) 0.0946(16) Uani d P 0.70(4) A 1
    C C13 0.2220(8) 0.0611(4) 0.6786(5) 0.0910(17) Uani d P 0.70(4) A 1
    H H13A 0.0530 0.0057 0.6658 0.109 Uiso d PR 0.70(4) A 1
    N N2' 0.2220(8) 0.0611(4) 0.6786(5) 0.0910(17) Uani d P 0.30(4) A 2
    C C13' 0.6057(10) 0.1590(4) 0.8074(3) 0.0946(16) Uani d P 0.30(4) A 2
    H H13B 0.6924 0.1680 0.8736 0.113 Uiso d PR 0.30(4) A 2
    C C14 0.3650(12) 0.0834(5) 0.7849(4) 0.0863(14) Uani d . 1 . .
    H H14 0.2856 0.0419 0.8446 0.104 Uiso d R 1 A .
    O O1 0.2170(4) 0.47043(18) 0.38216(16) 0.0423(5) Uani d . 1 . .
    O O2 -0.1501(4) 0.4964(2) 0.23188(18) 0.0514(5) Uani d . 1 . .
loop_
    _atom_site_aniso_label
    _atom_site_aniso_U_11
    _atom_site_aniso_U_22
    _atom_site_aniso_U_33
    _atom_site_aniso_U_12
    _atom_site_aniso_U_13
    _atom_site_aniso_U_23
    Cu1 0.0353(3) 0.0383(3) 0.0307(3) 0.00863(19) -0.00441(18) 0.00810(19)
    N1 0.0374(12) 0.0430(13) 0.0360(12) 0.0136(10) 0.0011(9) 0.0134(10)
    C1 0.0449(16) 0.0396(15) 0.0368(15) 0.0137(12) 0.0045(12) 0.0083(12)
    C2 0.0395(15) 0.0416(15) 0.0320(14) 0.0029(12) 0.0028(11) 0.0080(11)
    C3 0.0314(14) 0.0420(15) 0.0303(14) 0.0018(11) -0.0006(10) 0.0107(11)
    C4 0.0332(14) 0.0480(16) 0.0386(15) 0.0008(12) -0.0024(11) 0.0152(13)
    C5 0.0418(17) 0.068(2) 0.0350(15) -0.0004(15) -0.0078(12) 0.0134(14)
    C6 0.057(2) 0.065(2) 0.0332(16) 0.0014(16) -0.0042(14) -0.0019(14)
    C7 0.0575(19) 0.0477(17) 0.0406(16) 0.0074(14) 0.0005(14) 0.0011(13)
    C8 0.0455(18) 0.080(2) 0.065(2) 0.0112(16) -0.0111(15) 0.0360(18)
    C9 0.0396(16) 0.0445(15) 0.0444(16) 0.0183(12) -0.0024(12) 0.0100(12)
    C10 0.081(3) 0.063(2) 0.048(2) -0.0061(19) -0.0108(17) 0.0142(17)
    C11 0.0462(16) 0.0346(14) 0.0396(15) 0.0188(12) -0.0011(12) 0.0075(11)
    C12 0.054(2) 0.087(3) 0.067(2) 0.0038(19) -0.0113(17) 0.036(2)
    N2 0.138(4) 0.090(3) 0.049(2) 0.004(3) 0.003(2) 0.0261(19)
    C13 0.063(3) 0.084(3) 0.140(5) 0.015(2) 0.026(3) 0.058(3)
    N2' 0.063(3) 0.084(3) 0.140(5) 0.015(2) 0.026(3) 0.058(3)
    C13' 0.138(4) 0.090(3) 0.049(2) 0.004(3) 0.003(2) 0.0261(19)
    C14 0.125(4) 0.081(3) 0.080(3) 0.052(3) 0.049(3) 0.046(3)
    O1 0.0422(11) 0.0475(11) 0.0375(10) 0.0166(9) -0.0117(8) 0.0017(9)
    O2 0.0450(12) 0.0587(13) 0.0516(12) 0.0133(10) -0.0159(9) 0.0141(10)
_geom_special_details
;
All e.s.d.'s (except the e.s.d. in the dihedral angle between two l.s. planes)
are estimated using the full covariance matrix. The cell e.s.d.'s are taken
into account individually in the estimation of e.s.d.'s in distances, angles
and torsion angles; correlations between e.s.d.'s in cell parameters are only
used when they are defined by crystal symmetry. An approximate (isotropic)
treatment of cell e.s.d.'s is used for estimating e.s.d.'s involving l.s.
planes.
;
loop_
    _geom_bond_atom_site_label_1
    _geom_bond_atom_site_label_2
    _geom_bond_site_symmetry_2
    _geom_bond_distance
    _geom_bond_publ_flag
    Cu1 O1 . 1.9005(18) y
    Cu1 O1 2_666 1.9005(18) y
    Cu1 N1 2_666 1.997(2) y
    Cu1 N1 . 1.997(2) y
    N1 C1 . 1.294(3) ?
    N1 C9 . 1.476(3) ?
    C1 C2 . 1.432(4) ?
    C1 H1 . 0.9300 ?
    C2 C3 . 1.406(4) ?
    C2 C7 . 1.418(4) ?
    C3 O1 . 1.306(3) ?
    C3 C4 . 1.431(4) ?
    C4 O2 . 1.366(3) ?
    C4 C5 . 1.381(4) ?
    C5 C6 . 1.397(4) ?
    C5 H5 . 0.9300 ?
    C6 C7 . 1.356(4) ?
    C6 H6 . 0.9300 ?
    C7 H7 . 0.9300 ?
    C8 O2 . 1.432(3) ?
    C8 H8A . 0.9600 ?
    C8 H8B . 0.9600 ?
    C8 H8C . 0.9600 ?
    C9 C11 . 1.512(4) ?
    C9 H9A . 0.9700 ?
    C9 H9B . 0.9700 ?
    C10 N2 . 1.333(5) ?
    C10 C11 . 1.362(4) ?
    C10 H10 . 0.9300 ?
    C11 C12 . 1.377(4) ?
    C12 C13 . 1.389(5) ?
    C12 H12 . 0.9301 ?
    N2 C14 . 1.314(7) ?
    N2 H13B . 0.8506 ?
    C13 C14 . 1.364(7) ?
    C13 H13A . 0.9305 ?
    C14 H14 . 0.9300 ?
loop_
    _geom_angle_atom_site_label_1
    _geom_angle_atom_site_label_2
    _geom_angle_atom_site_label_3
    _geom_angle_site_symmetry_1
    _geom_angle_site_symmetry_3
    _geom_angle
    _geom_angle_publ_flag
    O1 Cu1 O1 . 2_666 180.0000(10)
                                 ?
    O1 Cu1 N1 . 2_666 88.69(8) y
    O1 Cu1 N1 2_666 2_666 91.31(8) y
    O1 Cu1 N1 . . 91.31(8) y
    O1 Cu1 N1 2_666 . 88.69(8) y
    N1 Cu1 N1 2_666 . 180.0000(10)
                                 ?
    C1 N1 C9 . . 115.3(2) ?
    C1 N1 Cu1 . . 123.32(19) ?
    C9 N1 Cu1 . . 121.18(18) ?
    N1 C1 C2 . . 127.6(3) ?
    N1 C1 H1 . . 116.2 ?
    C2 C1 H1 . . 116.2 ?
    C3 C2 C7 . . 120.3(3) ?
    C3 C2 C1 . . 121.9(2) ?
    C7 C2 C1 . . 117.8(3) ?
    O1 C3 C2 . . 124.0(2) ?
    O1 C3 C4 . . 118.5(2) ?
    C2 C3 C4 . . 117.5(2) ?
    O2 C4 C5 . . 124.9(3) ?
    O2 C4 C3 . . 114.6(2) ?
    C5 C4 C3 . . 120.5(3) ?
    C4 C5 C6 . . 120.7(3) ?
    C4 C5 H5 . . 119.6 ?
    C6 C5 H5 . . 119.6 ?
    C7 C6 C5 . . 120.1(3) ?
    C7 C6 H6 . . 119.9 ?
    C5 C6 H6 . . 119.9 ?
    C6 C7 C2 . . 120.8(3) ?
    C6 C7 H7 . . 119.6 ?
    C2 C7 H7 . . 119.6 ?
    O2 C8 H8A . . 109.5 ?
    O2 C8 H8B . . 109.5 ?
    H8A C8 H8B . . 109.5 ?
    O2 C8 H8C . . 109.5 ?
    H8A C8 H8C . . 109.5 ?
    H8B C8 H8C . . 109.5 ?
    N1 C9 C11 . . 111.4(2) ?
    N1 C9 H9A . . 109.3 ?
    C11 C9 H9A . . 109.3 ?
    N1 C9 H9B . . 109.3 ?
    C11 C9 H9B . . 109.3 ?
    H9A C9 H9B . . 108.0 ?
    N2 C10 C11 . . 125.9(4) ?
    N2 C10 H10 . . 117.1 ?
    C11 C10 H10 . . 117.0 ?
    C10 C11 C12 . . 115.8(3) ?
    C10 C11 C9 . . 120.7(3) ?
    C12 C11 C9 . . 123.4(3) ?
    C11 C12 C13 . . 120.2(4) ?
    C11 C12 H12 . . 119.9 ?
    C13 C12 H12 . . 119.8 ?
    C14 N2 C10 . . 116.2(4) ?
    C14 N2 H13B . . 121.7 ?
    C10 N2 H13B . . 122.0 ?
    C14 C13 C12 . . 117.6(4) ?
    C14 C13 H13A . . 121.5 ?
    C12 C13 H13A . . 120.9 ?
    N2 C14 C13 . . 124.1(4) ?
    N2 C14 H14 . . 118.6 ?
    C13 C14 H14 . . 117.3 ?
    C3 O1 Cu1 . . 129.26(17) ?
    C4 O2 C8 . . 117.5(2) ?
loop_
    _geom_torsion_atom_site_label_1
    _geom_torsion_atom_site_label_2
    _geom_torsion_atom_site_label_3
    _geom_torsion_atom_site_label_4
    _geom_torsion_site_symmetry_1
    _geom_torsion_site_symmetry_2
    _geom_torsion_site_symmetry_3
    _geom_torsion_site_symmetry_4
    _geom_torsion
    _geom_torsion_publ_flag
    O1 Cu1 N1 C1 . . . . 15.6(2) ?
    O1 Cu1 N1 C1 2_666 . . . -164.4(2) ?
    N1 Cu1 N1 C1 2_666 . . .  -14E1(10)
                                       ?
    O1 Cu1 N1 C9 . . . . -169.17(19) ?
    O1 Cu1 N1 C9 2_666 . . . 10.83(19) ?
    N1 Cu1 N1 C9 2_666 . . .  3E1(10)
                                     ?
    C9 N1 C1 C2 . . . . 174.5(2) ?
    Cu1 N1 C1 C2 . . . . -9.9(4) ?
    N1 C1 C2 C3 . . . . -1.8(4) ?
    N1 C1 C2 C7 . . . . 177.6(3) ?
    C7 C2 C3 O1 . . . . -177.1(2) ?
    C1 C2 C3 O1 . . . . 2.2(4) ?
    C7 C2 C3 C4 . . . . 2.5(4) ?
    C1 C2 C3 C4 . . . . -178.1(2) ?
    O1 C3 C4 O2 . . . . -2.5(3) ?
    C2 C3 C4 O2 . . . . 177.9(2) ?
    O1 C3 C4 C5 . . . . 177.0(2) ?
    C2 C3 C4 C5 . . . . -2.7(4) ?
    O2 C4 C5 C6 . . . . -179.3(3) ?
    C3 C4 C5 C6 . . . . 1.3(4) ?
    C4 C5 C6 C7 . . . . 0.3(4) ?
    C5 C6 C7 C2 . . . . -0.5(5) ?
    C3 C2 C7 C6 . . . . -1.0(4) ?
    C1 C2 C7 C6 . . . . 179.6(3) ?
    C1 N1 C9 C11 . . . . -99.3(3) ?
    Cu1 N1 C9 C11 . . . . 85.1(2) ?
    N2 C10 C11 C12 . . . . 1.6(6) ?
    N2 C10 C11 C9 . . . . -175.3(4) ?
    N1 C9 C11 C10 . . . . -139.2(3) ?
    N1 C9 C11 C12 . . . . 44.1(4) ?
    C10 C11 C12 C13 . . . . -0.1(5) ?
    C9 C11 C12 C13 . . . . 176.7(3) ?
    C11 C10 N2 C14 . . . . -2.3(7) ?
    C11 C12 C13 C14 . . . . -0.7(6) ?
    C10 N2 C14 C13 . . . . 1.4(7) ?
    C12 C13 C14 N2 . . . . 0.0(7) ?
    C2 C3 O1 Cu1 . . . . 10.5(4) ?
    C4 C3 O1 Cu1 . . . . -169.14(17) ?
    O1 Cu1 O1 C3 2_666 . . .  -1E1(10)
                                      ?
    N1 Cu1 O1 C3 2_666 . . . 163.5(2) ?
    N1 Cu1 O1 C3 . . . . -16.5(2) ?
    C5 C4 O2 C8 . . . . -9.1(4) ?
    C3 C4 O2 C8 . . . . 170.4(2) ?
data_global
_journal_date_recd_electronic     2009-11-13
_journal_date_accepted     2009-12-05
_journal_name_full     'Acta Crystallographica, Section E'
_journal_year     2010
_journal_volume     66
_journal_issue      1
_journal_page_first     m39
_journal_page_last     m39
_journal_paper_category     QM
_journal_coeditor_code     NK2015
_publ_contact_author_name     'Yao, Qingzhao'
_publ_contact_author_address
;
Ordered Matter Science Research Center, College of Chemistry and Chemical
Engineering, Southeast University,
Nanjing 210096, People's Reepublic of China
;
_publ_contact_author_email     'chmsunbw@seu.edu.cn'
_publ_contact_author_fax     '86-25-52090614'
_publ_contact_author_phone     '86-25-52090614'
_publ_section_title
;\
Bis[2-methoxy-6-(3-pyridylmethyliminomethyl)phenolato-\k^2^<i>N</i>,<i>O</i>]\
copper(II)
;
loop_
    _publ_author_name
    _publ_author_footnote
    _publ_author_address
    'Chen, Xiaodan' .
;
Ordered Matter Science Research Center, College of Chemistry and Chemical
Engineering, Southeast University,
Nanjing 210096, People's Republic of China
;
    'Sun, Yu' .
;
College of Pharmacy, Jiangsu University,
Zhenjiang 212013, People's Republic of China
;
    'Yao, Qingzhao' .
;
Ordered Matter Science Research Center, College of Chemistry and Chemical
Engineering, Southeast University,
Nanjing 210096, People's Republic of China
;
    'Zhang, Huaihong' .
;
Ordered Matter Science Research Center, College of Chemistry and Chemical
Engineering, Southeast University,
Nanjing 210096, People's Republic of China
;
    'Liang, Qing' .
;
Ordered Matter Science Research Center, College of Chemistry and Chemical
Engineering, Southeast University,
Nanjing 210096, People's Republic of China
;
