# Supplementary material for: Bis[2-meth­oxy-6-(3-pyridylmethyl­imino­meth­yl)phenolato-κ2 N,O]copper(II)
Source: Acta Crystallogr Sect E Struct Rep Online. 2009 Dec 12;66(Pt 1):m39. doi: 10.1107/S1600536809052349 (PMC2980013; doi:10.1107/S1600536809052349)
Supplement: Supplementary file 2 [file e-66-00m39-Isup2.hkl]

# 
# h,k,l, Fc-squared, Fo-squared, sigma(Fo-squared) and status flag 
# 
data_I
_shelx_title ' 090718h                in P-1' 
_shelx_refln_list_code          4 
_shelx_F_calc_maximum      133.78 
_exptl_crystal_F_000       283.00 
_reflns_d_resolution_high  0.8404 
 
loop_ 
 _symmetry_equiv_pos_as_xyz 
 'x, y, z' 
 '-x, -y, -z' 
 
_cell_length_a     5.1750 
_cell_length_b    10.7291 
_cell_length_c    11.4369 
_cell_angle_alpha  99.689 
_cell_angle_beta   91.361 
_cell_angle_gamma 103.241 
 
_shelx_F_squared_multiplier     1.000 
 
loop_ 
 _refln_index_h 
 _refln_index_k 
 _refln_index_l 
 _refln_F_squared_calc 
 _refln_F_squared_meas 
 _refln_F_squared_sigma 
 _refln_observed_status 
   1   0   0     1194.88     1145.91     32.01 o 
   2   0   0        4.41        5.16      0.65 o 
   3   0   0      384.99      363.04      8.29 o 
   4   0   0      222.82      239.45     10.13 o 
   5   0   0       29.71       33.50      4.36 o 
  -6   1   0       26.91       28.80      4.78 o 
  -5   1   0       24.28       31.11      4.27 o 
  -4   1   0      128.65      133.92      6.79 o 
  -3   1   0      257.61      252.26      9.39 o 
  -2   1   0      123.29      109.74      3.01 o 
  -1   1   0       14.08       14.78      1.04 o 
   0   1   0     2472.16     2130.50     41.74 o 
   1   1   0        2.39        1.70      0.60 o 
   2   1   0      564.12      573.42     12.01 o 
   3   1   0     1359.44     1489.84     43.63 o 
   4   1   0       63.06       64.90      4.86 o 
   5   1   0      104.20       92.52      6.45 o 
  -6   2   0      109.23      101.44      6.92 o 
  -5   2   0        1.56       -2.29      1.82 o 
  -4   2   0       98.70       94.27      5.26 o 
  -3   2   0      288.01      278.36      6.81 o 
  -2   2   0       30.47       25.13      1.88 o 
  -1   2   0       39.27       53.63      1.85 o 
   0   2   0        8.89        7.04      0.70 o 
   1   2   0      237.95      231.94      5.26 o 
   2   2   0        9.50        7.83      1.11 o 
   3   2   0      518.67      562.26     18.76 o 
   4   2   0        3.65        2.84      2.25 o 
   5   2   0       58.93       65.27      5.84 o 
  -5   3   0        0.75        1.34      2.16 o 
  -4   3   0      153.68      132.59     10.91 o 
  -3   3   0       53.27       54.73      2.35 o 
  -2   3   0      154.78      155.46      7.48 o 
  -1   3   0     4881.92     3998.10    118.07 o 
   0   3   0     3358.00     3144.47     61.34 o 
   1   3   0       60.05       62.53      2.11 o 
   2   3   0        4.76        1.57      1.37 o 
   3   3   0      224.29      222.18      9.53 o 
   4   3   0       41.65       38.18      4.64 o 
   5   3   0       39.02       40.91      5.35 o 
  -6   4   0       12.29       17.63      4.92 o 
  -4   4   0      373.67      386.34      9.56 o 
  -3   4   0      462.84      464.31     11.68 o 
  -2   4   0      147.99      188.71      5.44 o 
  -1   4   0      568.71      579.54     10.36 o 
   0   4   0     1742.38     1785.46     35.46 o 
   1   4   0      334.11      337.49      7.82 o 
   2   4   0      207.39      229.24      6.22 o 
   3   4   0      191.05      197.10      9.01 o 
   4   4   0      108.03      109.77      7.03 o 
   5   4   0       41.84       39.19      5.60 o 
  -6   5   0       12.96       15.20      4.57 o 
  -5   5   0      258.49      252.68     12.93 o 
  -4   5   0      165.03      151.80      6.56 o 
  -3   5   0      400.61      391.35     10.30 o 
  -2   5   0       84.45       84.64      7.02 o 
  -1   5   0     1396.11     1472.93     25.26 o 
   0   5   0      896.49      908.81     18.89 o 
   1   5   0      174.96      174.37      4.89 o 
   2   5   0        0.92        0.49      0.89 o 
   3   5   0      119.15      130.37      7.22 o 
   4   5   0       10.88        8.02      3.04 o 
  -5   6   0       27.33       29.41      4.78 o 
  -4   6   0        1.93       -1.13      1.35 o 
  -3   6   0      264.19      268.27      7.82 o 
  -2   6   0      808.50      816.02     18.91 o 
  -1   6   0      327.05      317.51      6.36 o 
   0   6   0      465.08      489.66     11.07 o 
   1   6   0       56.73       56.42      2.58 o 
   2   6   0        8.27        6.85      2.20 o 
   3   6   0      207.54      210.05      9.80 o 
   4   6   0       25.87       36.05      5.04 o 
  -5   7   0       10.45       16.66      3.85 o 
  -4   7   0        0.47       -0.73      1.48 o 
  -3   7   0        3.44        4.00      2.13 o 
  -2   7   0       13.35       14.67      1.71 o 
  -1   7   0      162.64      143.31     10.03 o 
   0   7   0      532.07      547.25     12.50 o 
   1   7   0       67.42       69.04      3.19 o 
   2   7   0      165.80      151.81      7.49 o 
   3   7   0      235.11      205.56      9.92 o 
   4   7   0       39.71       22.20      4.44 o 
  -5   8   0       89.05       88.74      6.61 o 
  -4   8   0       21.87       18.02      3.86 o 
  -3   8   0       58.93       47.89      4.44 o 
  -2   8   0       38.35       44.28      4.21 o 
  -1   8   0      145.69      136.54      4.61 o 
   0   8   0      139.03      148.71      6.79 o 
   1   8   0       40.85       41.18      2.65 o 
   2   8   0       56.12       47.08      4.27 o 
   3   8   0       34.50       37.28      4.82 o 
  -5   9   0       58.69       44.37      5.84 o 
  -4   9   0      126.61      117.81      7.85 o 
  -3   9   0      177.21      169.32      9.10 o 
  -2   9   0       27.93       27.50      4.17 o 
  -1   9   0       54.78       64.74      5.15 o 
   0   9   0      227.46      241.16     13.07 o 
   1   9   0        1.33       -0.73      1.46 o 
   2   9   0        2.73        5.52      2.70 o 
   3   9   0       16.87       15.18      3.67 o 
  -4  10   0       28.52       29.05      4.88 o 
  -3  10   0       26.13       24.69      4.50 o 
  -2  10   0       84.60       91.66      6.64 o 
  -1  10   0      110.46      100.92      6.86 o 
   0  10   0      149.24      154.61      8.59 o 
   1  10   0       14.24        6.66      2.67 o 
   2  10   0       37.72       38.46      4.91 o 
  -4  11   0        2.41        6.17      3.48 o 
  -3  11   0        4.90        2.57      3.35 o 
  -2  11   0       69.77       65.58      5.96 o 
  -1  11   0       54.12       59.50      6.46 o 
   0  11   0       19.78       21.09      4.45 o 
  -3  12   0       12.05        9.04      3.83 o 
  -2  12   0       44.31       50.99      6.62 o 
  -1  12   0       45.14       55.45      6.62 o 
   0  12   0        9.14       10.01      4.11 o 
   0 -12   1       19.11       16.65      4.24 o 
   1 -12   1       78.30       62.86      6.94 o 
   2 -12   1       45.23       39.58      5.76 o 
   3 -12   1       16.48        9.21      3.90 o 
  -1 -11   1        3.41       -1.89      2.40 o 
   0 -11   1       66.12       69.52      6.03 o 
   1 -11   1       59.71       57.99      5.52 o 
   2 -11   1        0.73       -2.03      2.64 o 
   3 -11   1       16.86       11.55      3.88 o 
   4 -11   1       23.40       17.21      4.47 o 
  -2 -10   1        7.96        5.06      2.74 o 
  -1 -10   1       44.69       51.57      4.69 o 
   0 -10   1       85.54       94.63      4.21 o 
   1 -10   1       77.85       73.49      5.70 o 
   2 -10   1        9.60       10.76      3.38 o 
   3 -10   1      165.56      147.18      8.66 o 
   4 -10   1       61.12       70.68      7.30 o 
  -3  -9   1       22.73       22.81      4.41 o 
  -2  -9   1       13.42       13.02      3.22 o 
  -1  -9   1       37.41       38.85      3.00 o 
   0  -9   1       86.70       77.94      3.58 o 
   1  -9   1      185.22      191.29      5.93 o 
   2  -9   1       27.73       26.29      4.02 o 
   3  -9   1      200.66      187.21      9.59 o 
   4  -9   1      170.03      185.19      9.99 o 
   5  -9   1       36.63       42.18      5.64 o 
  -3  -8   1      124.96      124.66      7.53 o 
  -2  -8   1       88.79       89.78      5.83 o 
  -1  -8   1       43.70       45.62      2.70 o 
   0  -8   1       83.36       77.98      5.85 o 
   1  -8   1       50.80       44.74      2.50 o 
   2  -8   1       11.00       13.60      5.39 o 
   3  -8   1       54.92       50.90      4.51 o 
   4  -8   1       79.61       71.39      5.67 o 
   5  -8   1       21.18       22.64      4.29 o 
  -4  -7   1       12.35        7.44      3.21 o 
  -3  -7   1      220.55      226.02     10.39 o 
  -2  -7   1      125.56      130.75      6.88 o 
  -1  -7   1       89.30       92.68      3.59 o 
   0  -7   1      132.67      113.02      3.89 o 
   1  -7   1      388.04      386.63      9.31 o 
   2  -7   1       17.19       18.06      2.84 o 
   3  -7   1       48.19       48.27      2.85 o 
   4  -7   1       13.74       14.49      3.59 o 
   5  -7   1        2.40        1.81      2.70 o 
  -4  -6   1       35.36       33.13      4.70 o 
  -3  -6   1       44.14       46.93      4.30 o 
  -2  -6   1      153.05      154.95      7.24 o 
  -1  -6   1      235.20      241.20      6.43 o 
   0  -6   1      223.32      232.77      6.08 o 
   1  -6   1     1146.77     1234.53     21.55 o 
   2  -6   1       73.25       60.90      5.89 o 
   3  -6   1      403.74      420.73     11.08 o 
   4  -6   1      158.48      163.46      6.01 o 
   5  -6   1        6.01        5.91      2.97 o 
  -4  -5   1       21.99       20.75      4.00 o 
  -3  -5   1       19.46       21.73      3.66 o 
  -2  -5   1      368.76      363.43     13.70 o 
  -1  -5   1       46.78       47.85      2.18 o 
   0  -5   1      707.61      693.23     14.72 o 
   1  -5   1     1893.53     1935.88     32.88 o 
   2  -5   1      245.08      216.26      6.07 o 
   3  -5   1      538.88      523.70     14.63 o 
   4  -5   1      954.68      953.24     20.91 o 
   6  -5   1       27.56       17.90      4.78 o 
  -5  -4   1       30.11       27.45      4.88 o 
  -4  -4   1       67.45       61.57      5.22 o 
  -3  -4   1      251.74      241.90     10.10 o 
  -2  -4   1      245.09      262.77      6.46 o 
  -1  -4   1      196.36      184.96      4.76 o 
   0  -4   1     1095.66     1090.36     22.10 o 
   1  -4   1        5.87        2.23      0.51 o 
   2  -4   1        3.73        0.37      0.83 o 
   3  -4   1      608.18      625.92     20.02 o 
   4  -4   1      707.98      700.09     15.83 o 
   5  -4   1       17.01       14.01      2.79 o 
  -5  -3   1       52.84       58.89      6.01 o 
  -4  -3   1       23.31       21.85      3.65 o 
  -3  -3   1      340.77      362.69     13.33 o 
  -2  -3   1      424.95      433.14      9.48 o 
  -1  -3   1       51.21       56.72      1.95 o 
   0  -3   1        3.00        2.97      0.68 o 
   1  -3   1      240.79      246.20      4.78 o 
   2  -3   1      105.00      110.24      4.88 o 
   3  -3   1      172.17      164.86      6.71 o 
   4  -3   1       33.60       38.62      2.44 o 
   5  -3   1        0.67        3.43      2.43 o 
  -5  -2   1        6.06        6.40      2.87 o 
  -4  -2   1       76.14       79.29      5.59 o 
  -3  -2   1      240.82      230.41      9.35 o 
  -2  -2   1      482.86      479.21     15.27 o 
  -1  -2   1     1533.32     1659.09     45.61 o 
   0  -2   1     5029.41     4283.50    325.95 o 
   1  -2   1     1768.66     1734.08     48.84 o 
   2  -2   1       89.30       85.86      3.82 o 
   3  -2   1      306.21      285.54      8.04 o 
   4  -2   1       82.86       70.46      4.74 o 
   5  -2   1       16.55       16.90      3.28 o 
   6  -2   1       39.71       39.87      5.18 o 
  -5  -1   1       60.38       56.87      5.03 o 
  -4  -1   1      551.02      569.83     19.54 o 
  -3  -1   1      356.22      373.73     13.13 o 
  -2  -1   1     1345.40     1372.11     39.20 o 
  -1  -1   1      180.49      195.36      6.40 o 
   0  -1   1     1769.24     1625.98     63.47 o 
   1  -1   1      106.99      126.44      4.37 o 
   3  -1   1     1809.65     1812.18     36.48 o 
   4  -1   1      158.81      152.48      7.49 o 
   5  -1   1        1.44       -1.07      2.05 o 
   6  -1   1       26.33       26.04      4.50 o 
  -5   0   1       54.11       51.87      4.74 o 
  -4   0   1      375.49      397.44     14.44 o 
  -3   0   1      211.62      206.59      8.15 o 
  -2   0   1      246.71      250.63      5.60 o 
  -1   0   1     4983.23     4366.30     85.52 o 
   0   0   1     2603.80     2210.63     61.63 o 
   1   0   1     2703.80     2384.00     66.28 o 
   2   0   1       12.49        5.40      1.37 o 
   3   0   1     1040.67     1037.55     21.58 o 
   4   0   1       60.91       47.15      4.10 o 
   5   0   1        5.72        8.46      2.91 o 
  -6   1   1        5.00        7.39      3.42 o 
  -5   1   1        0.94       -1.47      1.92 o 
  -4   1   1       83.29       78.78      4.96 o 
  -3   1   1       11.54        8.66      1.35 o 
  -2   1   1       68.57       70.51      4.60 o 
  -1   1   1     1592.76     1630.03     27.35 o 
   0   1   1      124.29      122.38      2.78 o 
   1   1   1     2635.14     2530.88     63.47 o 
   2   1   1      380.63      422.35      9.33 o 
   3   1   1      376.56      369.51      8.67 o 
   4   1   1       72.71       65.14      4.94 o 
   5   1   1       47.08       40.84      4.95 o 
  -5   2   1       37.52       44.37      4.64 o 
  -4   2   1      197.11      199.21      8.36 o 
  -3   2   1      363.94      393.29      8.98 o 
  -2   2   1        3.27        7.07      0.74 o 
  -1   2   1     2971.53     2767.05    141.93 o 
   0   2   1     1254.84     1301.85     25.75 o 
   1   2   1      920.79      948.71     19.26 o 
   2   2   1     1212.40     1218.60     24.84 o 
   3   2   1      233.70      247.93     10.13 o 
   4   2   1      106.76      106.18      6.59 o 
   5   2   1       24.03       16.95      4.04 o 
  -6   3   1        2.42       -0.69      3.25 o 
  -4   3   1      196.21      182.62      7.74 o 
  -3   3   1       89.45       88.48      3.00 o 
  -2   3   1      318.21      305.24      5.99 o 
  -1   3   1     3879.00     3492.82    163.79 o 
   0   3   1      687.18      724.26     14.84 o 
   1   3   1      130.81      104.14      3.11 o 
   2   3   1       15.18       10.45      1.21 o 
   3   3   1      188.62      179.24      8.39 o 
   4   3   1       37.76       36.88      4.77 o 
   5   3   1        4.78        3.14      2.86 o 
  -6   4   1        0.47       -1.68      3.31 o 
  -5   4   1      354.58      353.04     16.51 o 
  -4   4   1      161.46      157.01      5.76 o 
  -3   4   1       77.55       68.73      2.33 o 
  -2   4   1     1522.19     1589.48     34.66 o 
  -1   4   1     1285.39     1316.50     22.48 o 
   0   4   1      613.15      649.83     13.65 o 
   1   4   1     1087.67     1159.96     23.84 o 
   2   4   1        3.63        1.59      1.13 o 
   3   4   1      152.31      152.24      7.84 o 
   4   4   1       86.85       79.53      6.13 o 
   5   4   1        0.62        1.22      2.95 o 
  -6   5   1        8.79        7.95      3.99 o 
  -5   5   1      124.17      122.74      8.43 o 
  -4   5   1      259.65      256.48      7.93 o 
  -3   5   1       45.96       42.59      2.55 o 
  -2   5   1       74.43      103.15      3.71 o 
  -1   5   1       63.79       76.61      3.20 o 
   0   5   1      729.52      768.44     18.84 o 
   1   5   1      622.84      642.52     14.13 o 
   2   5   1      111.56      117.46      4.05 o 
   3   5   1       95.42       82.40      5.71 o 
   4   5   1       67.06       67.39      5.77 o 
  -5   6   1       22.67       25.87      4.58 o 
  -4   6   1       27.76       27.27      4.51 o 
  -3   6   1      129.32      132.98      4.89 o 
  -2   6   1      780.62      797.81     19.03 o 
  -1   6   1      309.56      281.79      7.02 o 
   0   6   1       50.93       45.85      2.86 o 
   1   6   1       54.09       50.42      2.53 o 
   2   6   1      310.88      313.44     12.02 o 
   3   6   1       43.74       44.25      4.92 o 
   4   6   1       14.22       14.55      4.02 o 
  -5   7   1       36.17       43.69      5.59 o 
  -4   7   1       18.34       20.32      3.18 o 
  -3   7   1       38.87       44.06      2.87 o 
  -2   7   1      171.05      167.86      5.47 o 
  -1   7   1      144.47      137.84      4.19 o 
   0   7   1      238.99      239.05      6.48 o 
   1   7   1      248.61      256.18      7.11 o 
   2   7   1      235.40      274.04     11.20 o 
   3   7   1       88.03       85.41      6.22 o 
   4   7   1       17.84       12.31      4.36 o 
  -5   8   1       98.17       98.96      7.34 o 
  -4   8   1       84.09       80.53      4.21 o 
  -3   8   1       10.49        1.56      2.23 o 
  -2   8   1       34.52       41.94      3.57 o 
  -1   8   1       84.70       74.30      5.30 o 
   0   8   1      336.33      361.81      9.22 o 
   1   8   1       36.12       34.94      2.79 o 
   2   8   1       32.91       32.62      4.08 o 
   3   8   1       39.08       32.85      4.64 o 
  -5   9   1       72.35       76.61      6.61 o 
  -4   9   1      174.60      165.76      9.33 o 
  -3   9   1       30.59       30.65      4.62 o 
  -2   9   1      100.33       97.46      6.59 o 
  -1   9   1       44.11       44.97      5.02 o 
   0   9   1       13.66       15.76      3.43 o 
   1   9   1        0.41       -0.69      1.37 o 
   2   9   1        6.22        4.11      2.47 o 
   3   9   1        9.36        5.54      3.01 o 
  -4  10   1       24.31       27.40      5.09 o 
  -3  10   1       14.14       13.74      3.80 o 
  -2  10   1      137.10      114.15      7.56 o 
  -1  10   1      132.04      133.65      8.05 o 
   0  10   1        0.96       -3.46      2.31 o 
   1  10   1      101.33      128.02      7.80 o 
   2  10   1       38.03       44.51      5.28 o 
  -4  11   1        0.84        1.52      3.11 o 
  -3  11   1       12.60       10.77      4.00 o 
  -2  11   1      100.26       85.65      6.87 o 
  -1  11   1       73.85       66.02      6.07 o 
   0  11   1       10.02       13.32      4.10 o 
  -2  12   1       12.34        5.66      3.52 o 
  -1  12   1       27.96       36.48      5.59 o 
   0  12   1       17.70       22.09      4.88 o 
   0 -12   2       41.06       37.49      5.44 o 
   1 -12   2      100.10      102.13      7.54 o 
   2 -12   2       10.10       16.29      4.50 o 
   3 -12   2       14.20       15.79      4.08 o 
  -1 -11   2       18.70       21.28      3.73 o 
   0 -11   2        9.65        8.80      3.14 o 
   1 -11   2       65.18       61.40      5.63 o 
   2 -11   2       26.59       23.79      4.69 o 
   3 -11   2       41.50       35.16      5.37 o 
   4 -11   2       32.58       29.07      5.01 o 
  -2 -10   2       18.71       16.10      3.74 o 
  -1 -10   2      218.92      240.48     10.37 o 
   0 -10   2       74.97       84.18      5.19 o 
   1 -10   2       20.39       16.07      2.18 o 
   2 -10   2       35.08       39.49      4.96 o 
   3 -10   2       51.57       54.44      6.04 o 
   4 -10   2       70.43       81.09      6.59 o 
  -3  -9   2       21.90       27.07      4.36 o 
  -2  -9   2       13.07       12.24      3.11 o 
  -1  -9   2       67.92       69.00      3.46 o 
   0  -9   2      101.19      100.34      4.05 o 
   1  -9   2      149.93      142.13      4.97 o 
   2  -9   2       80.92       96.55      8.82 o 
   3  -9   2       62.28       66.01      5.51 o 
   4  -9   2      179.03      180.66      9.82 o 
   5  -9   2       12.40       12.86      3.87 o 
  -3  -8   2       47.45       36.36      4.62 o 
  -2  -8   2        2.20        2.32      2.13 o 
  -1  -8   2       89.39       86.11      6.97 o 
   0  -8   2       47.75       44.14      2.56 o 
   1  -8   2      165.20      169.70     10.01 o 
   2  -8   2        2.99        1.45      1.37 o 
   3  -8   2        0.74       -0.06      1.96 o 
   4  -8   2       59.28       65.58      5.60 o 
   5  -8   2       17.80       14.45      3.88 o 
  -4  -7   2       40.72       38.84      5.22 o 
  -3  -7   2       16.67       16.04      3.56 o 
  -2  -7   2      272.27      293.42     11.52 o 
  -1  -7   2      282.63      293.50      8.18 o 
   0  -7   2       47.69       42.00      3.36 o 
   1  -7   2      297.89      301.34      7.74 o 
   2  -7   2       55.40       49.96      4.13 o 
   3  -7   2        8.44        3.81      2.33 o 
   4  -7   2      145.71      140.23      7.78 o 
   5  -7   2       31.85       26.84      4.42 o 
  -4  -6   2       27.00       23.37      4.10 o 
  -3  -6   2        3.06        4.65      2.51 o 
  -2  -6   2      140.44      150.30      7.05 o 
  -1  -6   2      379.59      382.77      9.16 o 
   0  -6   2     1373.97     1407.66     28.80 o 
   1  -6   2      469.89      452.58     10.48 o 
   2  -6   2      423.61      437.92     10.93 o 
   3  -6   2      242.13      239.44      7.21 o 
   4  -6   2      598.65      590.42     15.17 o 
   5  -6   2        1.16       -0.05      2.51 o 
  -4  -5   2       24.36       21.68      3.81 o 
  -3  -5   2        6.11        4.75      2.31 o 
  -2  -5   2       83.19       77.62      4.56 o 
  -1  -5   2      877.16      900.65     18.91 o 
   0  -5   2     1050.19     1071.22     22.05 o 
   1  -5   2       27.50       18.86      0.99 o 
   2  -5   2      303.96      327.23     12.06 o 
   3  -5   2      561.63      606.99     20.08 o 
   4  -5   2      413.74      421.05     15.33 o 
   5  -5   2       34.92       51.64      5.39 o 
  -5  -4   2        6.36        8.33      3.61 o 
  -4  -4   2       82.06       73.84      5.67 o 
  -3  -4   2       92.66       90.40      5.50 o 
  -2  -4   2      196.47      200.11      5.76 o 
  -1  -4   2      101.18       84.66      2.77 o 
   0  -4   2      334.59      326.82      7.65 o 
   1  -4   2       70.31       58.69      1.70 o 
   2  -4   2       18.73        7.78      1.75 o 
   3  -4   2      334.12      318.73     11.59 o 
   4  -4   2      102.59       99.35      5.66 o 
   5  -4   2      129.93      146.83      7.98 o 
  -5  -3   2        1.13        2.20      2.81 o 
  -4  -3   2      201.50      194.46      9.28 o 
  -3  -3   2       23.08       24.20      3.09 o 
  -2  -3   2      280.92      263.58      9.48 o 
  -1  -3   2       34.69       30.29      1.41 o 
   0  -3   2      323.72      318.89      7.08 o 
   1  -3   2       15.66        8.67      1.00 o 
   2  -3   2       40.39       30.24      2.39 o 
   3  -3   2       83.09       70.44      4.00 o 
   4  -3   2       21.91       23.49      2.08 o 
   5  -3   2       66.64       53.38      4.98 o 
   6  -3   2       23.22       22.84      4.62 o 
  -5  -2   2        7.86        6.60      3.00 o 
  -4  -2   2      218.33      222.78      9.87 o 
  -3  -2   2       68.22       64.20      4.16 o 
  -2  -2   2       38.35       27.88      2.34 o 
  -1  -2   2     4458.66     4221.46     82.05 o 
   0  -2   2      859.32      883.89     17.76 o 
   1  -2   2      386.82      417.90     12.94 o 
   2  -2   2       13.42        5.28      1.25 o 
   3  -2   2      352.13      338.50     11.34 o 
   4  -2   2      176.17      181.82      8.38 o 
   5  -2   2       69.05       70.77      5.58 o 
   6  -2   2       21.92       23.08      4.63 o 
  -5  -1   2       81.83       89.06      6.26 o 
  -4  -1   2      321.21      339.08     12.95 o 
  -3  -1   2       82.15       77.10      4.49 o 
  -2  -1   2      178.98      162.22      6.14 o 
  -1  -1   2    17898.06    11705.09    227.85 o 
   0  -1   2        2.91        2.86      0.63 o 
   1  -1   2      153.69      120.19      4.60 o 
   2  -1   2     1223.41     1237.95     35.55 o 
   3  -1   2      923.47      923.28     19.61 o 
   4  -1   2      132.28      131.33      6.95 o 
   5  -1   2       39.34       38.26      4.76 o 
  -5   0   2       48.95       50.95      4.56 o 
  -4   0   2      137.80      135.38      6.86 o 
  -3   0   2      188.89      203.45      7.90 o 
  -2   0   2      786.55      809.96     16.41 o 
  -1   0   2     2212.70     2321.59     38.76 o 
   0   0   2      288.59      331.46      7.60 o 
   1   0   2       80.29       84.77      3.45 o 
   2   0   2     1527.13     1528.98     30.83 o 
   3   0   2       71.70       66.51      2.71 o 
   4   0   2      185.50      172.29      8.42 o 
   5   0   2       32.62       39.14      4.83 o 
  -5   1   2        7.41        7.10      2.72 o 
  -4   1   2       48.55       45.84      3.86 o 
  -3   1   2        4.00        2.25      0.73 o 
  -2   1   2       14.60       10.47      0.80 o 
  -1   1   2     1634.17     1635.01     27.42 o 
   0   1   2     1412.67     1507.57     42.47 o 
   1   1   2        5.45        2.77      0.65 o 
   2   1   2      412.57      430.02      9.72 o 
   3   1   2       67.72       60.21      3.14 o 
   4   1   2      300.78      292.16     12.20 o 
   5   1   2       58.89       59.20      5.92 o 
  -6   2   2        0.84       -1.96      3.28 o 
  -5   2   2      134.21      132.56      9.19 o 
  -4   2   2      111.82      111.95      4.55 o 
  -3   2   2        0.87       -0.49      0.63 o 
  -2   2   2      534.41      525.83      9.56 o 
  -1   2   2      982.58      960.36     20.93 o 
   0   2   2      348.00      418.04      8.88 o 
   1   2   2      771.04      821.20     17.02 o 
   2   2   2      966.78     1018.89     21.21 o 
   3   2   2      240.00      235.85      9.96 o 
   4   2   2      134.19      125.17      7.40 o 
   5   2   2       76.14       69.91      6.01 o 
  -6   3   2       51.96       56.91      7.69 o 
  -5   3   2      199.82      188.86     11.09 o 
  -4   3   2      381.33      389.29     10.38 o 
  -3   3   2       17.50       15.38      2.35 o 
  -2   3   2     1360.13     1453.49     24.86 o 
  -1   3   2      574.92      593.31     13.61 o 
   0   3   2        2.81        2.79      0.61 o 
   1   3   2      131.71      105.42      3.25 o 
   2   3   2      251.78      238.74      6.26 o 
   3   3   2      110.90      121.61      6.75 o 
   4   3   2      108.53      110.72      7.26 o 
   5   3   2        0.70       -3.68      2.53 o 
  -6   4   2       30.52       36.62      6.08 o 
  -5   4   2       47.85       52.27      6.35 o 
  -4   4   2      152.41      139.45      5.16 o 
  -3   4   2       47.20       43.18      1.78 o 
  -2   4   2     2192.39     2290.26     38.77 o 
  -1   4   2     3436.16     3260.55     79.73 o 
   0   4   2      325.08      338.39      7.77 o 
   1   4   2      102.59      119.64      3.77 o 
   2   4   2      230.36      236.28      9.59 o 
   3   4   2       62.28       60.10      5.06 o 
   4   4   2       85.91       86.15      6.51 o 
   5   4   2        7.81        5.39      3.39 o 
  -5   5   2        9.00       14.88      4.11 o 
  -4   5   2      118.99      119.96      4.88 o 
  -3   5   2      109.91      107.62      6.92 o 
  -2   5   2       24.06       21.29      4.86 o 
  -1   5   2      391.81      375.30      7.17 o 
   0   5   2      185.74      194.86      5.17 o 
   1   5   2      274.25      262.39      6.89 o 
   2   5   2      731.07      816.74     38.85 o 
   3   5   2       80.59       76.57      5.67 o 
   4   5   2       15.11        8.57      3.36 o 
  -5   6   2        8.66       12.92      4.01 o 
  -4   6   2       65.02       69.76      3.75 o 
  -3   6   2       26.07       30.63      3.11 o 
  -2   6   2      148.43      137.68      6.04 o 
  -1   6   2      223.58      216.87      4.73 o 
   0   6   2       32.73       27.88      1.91 o 
   1   6   2      267.59      285.70      7.58 o 
   2   6   2      409.13      442.13     11.03 o 
   3   6   2       61.03       68.61      5.43 o 
   4   6   2        1.24        4.23      3.20 o 
  -5   7   2        8.70        8.36      3.35 o 
  -4   7   2       79.99       74.08      7.78 o 
  -3   7   2       89.48       92.98      8.72 o 
  -2   7   2      635.69      650.79     16.02 o 
  -1   7   2      359.48      355.27     13.48 o 
   0   7   2       26.46       25.33      2.12 o 
   1   7   2       41.28       42.60      2.75 o 
   2   7   2      129.18      142.97      7.37 o 
   3   7   2       74.41       79.14      6.04 o 
  -5   8   2       64.54       71.81      6.25 o 
  -4   8   2       68.59       69.56      7.06 o 
  -3   8   2       15.95        6.61      2.23 o 
  -2   8   2       20.82       22.80      2.47 o 
  -1   8   2      492.00      483.32     17.68 o 
   0   8   2        1.37        1.07      1.24 o 
   1   8   2       34.49       42.17      2.97 o 
   2   8   2       69.48       64.36      5.13 o 
   3   8   2       42.86       40.06      5.22 o 
  -5   9   2       38.90       34.55      5.18 o 
  -4   9   2       32.01       41.43      5.42 o 
  -3   9   2       23.21       27.27      4.44 o 
  -2   9   2       66.99       71.98      5.72 o 
  -1   9   2      120.54      125.05      7.51 o 
   0   9   2       75.92       62.09      5.26 o 
   1   9   2       79.45       76.28      3.92 o 
   2   9   2       28.16       32.64      4.47 o 
  -4  10   2       46.14       51.33      6.21 o 
  -3  10   2      145.28      137.11      8.65 o 
  -2  10   2      123.21      114.27      7.65 o 
  -1  10   2       24.51       34.01      5.16 o 
   0  10   2        6.00        6.69      3.52 o 
   1  10   2      106.99      117.74      7.87 o 
  -3  11   2       13.52       15.18      4.27 o 
  -2  11   2       89.91       96.86      7.43 o 
  -1  11   2       82.70       96.04      7.42 o 
   0  11   2       65.03       65.78      6.87 o 
  -2  12   2       21.00       25.52      5.19 o 
  -1  12   2       13.06       14.00      4.70 o 
   0 -12   3       83.58       90.59      7.12 o 
   1 -12   3       19.86       22.21      4.65 o 
   2 -12   3       29.56       27.92      5.01 o 
   3 -12   3       21.52       26.16      4.83 o 
  -1 -11   3        2.66        5.22      2.94 o 
   0 -11   3        7.35        6.25      2.49 o 
   1 -11   3       25.37       24.58      4.55 o 
   2 -11   3      216.42      204.29     10.82 o 
   3 -11   3       85.96       72.88      6.34 o 
   4 -11   3       60.93       53.68      6.68 o 
  -2 -10   3       30.69       21.26      3.89 o 
  -1 -10   3       73.62       64.72      4.97 o 
   0 -10   3       53.56       53.33      3.29 o 
   1 -10   3        9.96       12.60      2.09 o 
   2 -10   3       90.43       92.42      6.62 o 
   3 -10   3       76.71       76.62      6.21 o 
   4 -10   3       27.96       28.83      4.92 o 
  -3  -9   3       11.91       12.87      3.59 o 
  -2  -9   3       44.41       47.78      4.99 o 
  -1  -9   3      174.89      189.83      6.25 o 
   0  -9   3       60.30       71.35      4.25 o 
   1  -9   3       14.66       13.56      3.14 o 
   2  -9   3       65.95       67.86      3.74 o 
   3  -9   3       43.00       48.19      5.65 o 
   4  -9   3       21.05       25.26      4.50 o 
   5  -9   3        1.28       -2.59      2.91 o 
  -3  -8   3       11.21       10.84      3.13 o 
  -2  -8   3        3.22       -1.06      1.89 o 
  -1  -8   3        0.72        0.46      1.32 o 
   0  -8   3      290.49      302.48     12.95 o 
   1  -8   3      160.35      155.54      5.27 o 
   2  -8   3      171.01      197.45     12.71 o 
   3  -8   3       11.06        9.55      3.08 o 
   4  -8   3       62.38       60.95      5.50 o 
   5  -8   3       15.77       16.87      4.06 o 
  -4  -7   3       26.69       23.23      4.28 o 
  -3  -7   3       90.34       74.95      5.49 o 
  -2  -7   3      123.94      114.35      6.34 o 
  -1  -7   3      151.25      151.50      4.89 o 
   0  -7   3      503.47      526.38     12.23 o 
   1  -7   3        4.07        1.98      1.10 o 
   2  -7   3      205.00      191.18      8.77 o 
   3  -7   3       74.83       70.24      5.39 o 
   4  -7   3       30.90       40.48      4.94 o 
   5  -7   3       48.99       61.00      5.53 o 
  -4  -6   3       12.96       13.72      3.45 o 
  -3  -6   3      162.70      161.15      8.07 o 
  -2  -6   3      175.29      172.76      7.71 o 
  -1  -6   3      596.35      615.47     13.76 o 
   0  -6   3      757.23      786.18     16.98 o 
   1  -6   3      169.75      152.40      4.80 o 
   2  -6   3      800.39      820.97     18.95 o 
   3  -6   3     1209.15     1212.41     37.36 o 
   4  -6   3        0.63        0.59      2.12 o 
   5  -6   3       20.65       28.33      4.94 o 
  -4  -5   3       72.94       65.88      5.43 o 
  -3  -5   3        1.17       -0.88      1.86 o 
  -2  -5   3        0.79       -0.66      1.34 o 
  -1  -5   3      560.65      579.28     12.77 o 
   0  -5   3      747.85      789.19     16.77 o 
   1  -5   3      174.82      168.50      4.85 o 
   2  -5   3      892.23      995.58     30.55 o 
   3  -5   3      898.31      960.53     30.03 o 
   4  -5   3        8.74       -2.22      1.77 o 
   5  -5   3       80.73       88.07      6.82 o 
  -5  -4   3        2.16       -0.48      2.83 o 
  -4  -4   3      167.51      170.81      8.58 o 
  -3  -4   3      213.78      212.60      9.00 o 
  -2  -4   3       35.29       36.70      3.00 o 
  -1  -4   3       15.90       11.21      1.16 o 
   0  -4   3       25.72       20.62      1.49 o 
   1  -4   3        7.16        4.06      1.24 o 
   2  -4   3       30.83       21.01      2.59 o 
   3  -4   3       40.31       36.68      3.80 o 
   4  -4   3       57.75       58.13      4.14 o 
   5  -4   3      210.47      241.03     11.46 o 
  -5  -3   3       23.73       22.17      4.07 o 
  -4  -3   3      238.42      240.88     10.42 o 
  -3  -3   3      343.36      332.62     12.12 o 
  -2  -3   3      399.57      416.16      9.14 o 
  -1  -3   3     2557.07     2620.61     51.48 o 
   0  -3   3      434.15      440.55      9.99 o 
   1  -3   3      246.59      241.94      6.00 o 
   2  -3   3      836.13      823.75     25.06 o 
   3  -3   3      163.30      148.68      6.44 o 
   4  -3   3        1.86       -0.20      1.51 o 
   5  -3   3       53.55       57.03      5.35 o 
  -5  -2   3      108.73      108.69      6.99 o 
  -4  -2   3       42.38       45.31      4.04 o 
  -3  -2   3       95.95       97.08      5.09 o 
  -2  -2   3      335.60      367.06      8.01 o 
  -1  -2   3     6523.29     6283.79    104.41 o 
   0  -2   3      329.62      328.91      6.09 o 
   1  -2   3       99.84       97.45      4.26 o 
   2  -2   3     2940.39     2954.30     83.05 o 
   3  -2   3      166.02      163.13      6.72 o 
   4  -2   3        0.68       -0.84      1.65 o 
   5  -2   3       86.87       90.08      6.56 o 
  -5  -1   3       98.40      100.74      6.53 o 
  -4  -1   3      149.31      167.95      7.85 o 
  -3  -1   3      150.40      140.71      6.22 o 
  -2  -1   3      622.78      664.40     11.84 o 
  -1  -1   3      824.76      865.29     14.95 o 
   0  -1   3     2256.33     2122.30     61.63 o 
   1  -1   3        2.56        3.47      1.07 o 
   2  -1   3     2060.57     2132.87     60.43 o 
   3  -1   3      158.46      149.47      4.68 o 
   4  -1   3      102.11      115.59      6.74 o 
   5  -1   3       49.57       56.47      5.94 o 
  -5   0   3       80.14       85.22      5.78 o 
  -4   0   3      141.07      141.68      6.81 o 
  -3   0   3       34.15       35.96      2.26 o 
  -2   0   3       49.38       50.05      1.57 o 
  -1   0   3      381.39      383.65      7.00 o 
   0   0   3     1715.88     1685.75     36.02 o 
   1   0   3      965.58      991.01     28.86 o 
   2   0   3      950.76      953.81     28.13 o 
   3   0   3       57.24       47.19      2.43 o 
   4   0   3       12.50       11.34      2.95 o 
   5   0   3       45.88       43.82      5.43 o 
  -5   1   3       14.79       14.28      2.55 o 
  -4   1   3       98.67      104.65      5.33 o 
  -3   1   3        1.36        0.13      0.71 o 
  -2   1   3       47.59       41.91      1.45 o 
  -1   1   3      390.50      405.16      7.33 o 
   0   1   3      310.25      325.61     10.55 o 
   1   1   3      527.96      520.72     16.04 o 
   2   1   3      506.94      502.89     12.56 o 
   3   1   3      176.39      192.29      5.64 o 
   4   1   3       74.89       81.40      5.84 o 
   5   1   3      138.10      132.03      8.32 o 
  -6   2   3       94.58       89.88      8.42 o 
  -5   2   3       63.06       56.22      6.15 o 
  -4   2   3       75.91       76.44      3.94 o 
  -3   2   3        2.07        0.88      0.67 o 
  -2   2   3      604.87      633.70     11.39 o 
  -1   2   3      994.64      999.43     21.94 o 
   0   2   3      872.58      868.52     25.68 o 
   1   2   3       18.24        9.03      1.64 o 
   2   2   3      753.64      756.87     16.43 o 
   3   2   3      126.89      123.10      6.05 o 
   4   2   3       88.01       92.54      6.47 o 
   5   2   3       76.68       71.45      6.33 o 
  -6   3   3      158.18      141.94     10.36 o 
  -5   3   3      120.45      110.65      8.32 o 
  -4   3   3      121.82      133.49      8.29 o 
  -3   3   3      503.11      558.68     10.53 o 
  -2   3   3      264.70      284.17      5.54 o 
  -1   3   3      486.18      488.51     11.62 o 
   0   3   3      949.01      904.18     18.64 o 
   1   3   3       14.51       25.45      1.60 o 
   2   3   3      359.06      345.06      8.59 o 
   3   3   3       56.23       56.29      4.84 o 
   4   3   3        1.42       -0.70      2.25 o 
   5   3   3       20.08       31.38      5.16 o 
  -5   4   3       53.78       57.46      6.88 o 
  -4   4   3       90.21       98.02      6.87 o 
  -3   4   3      230.02      234.21      7.02 o 
  -2   4   3      141.25      132.88      4.45 o 
  -1   4   3     1230.63     1327.18     29.31 o 
   0   4   3      144.39      136.25      3.90 o 
   1   4   3        7.67        4.54      1.08 o 
   2   4   3      266.62      271.41      7.31 o 
   3   4   3      147.65      152.86      8.22 o 
   4   4   3       41.24       39.95      5.26 o 
  -5   5   3        0.83        0.52      2.85 o 
  -4   5   3       28.61       31.76      4.39 o 
  -3   5   3       77.23       76.07      3.61 o 
  -2   5   3      222.36      198.45      6.05 o 
  -1   5   3      490.19      504.68      9.40 o 
   0   5   3      344.14      351.26     10.95 o 
   1   5   3      543.29      577.86     13.20 o 
   2   5   3      249.62      265.38      7.44 o 
   3   5   3       78.53       81.25      5.90 o 
   4   5   3        6.73        4.49      3.48 o 
  -5   6   3       19.66       23.15      4.69 o 
  -4   6   3       69.23       76.55      4.04 o 
  -3   6   3       44.54       47.31      2.96 o 
  -2   6   3        0.75       -0.44      1.55 o 
  -1   6   3      279.68      271.02     13.58 o 
   0   6   3      296.94      312.91     11.12 o 
   1   6   3      285.63      304.77      8.12 o 
   2   6   3      173.01      179.12      5.95 o 
   3   6   3       35.65       38.78      5.04 o 
   4   6   3       57.05       59.84      6.92 o 
  -5   7   3       59.08       57.03      6.01 o 
  -4   7   3        8.05        9.85      2.46 o 
  -3   7   3       93.87       98.27      4.37 o 
  -2   7   3      160.08      169.63      5.89 o 
  -1   7   3      534.74      550.71     19.24 o 
   0   7   3       14.80       12.32      1.69 o 
   1   7   3       17.17       19.93      2.19 o 
   2   7   3      123.29      123.92      7.05 o 
   3   7   3       14.05       13.63      3.76 o 
  -5   8   3       39.77       46.15      5.73 o 
  -4   8   3        1.38       -0.38      1.64 o 
  -3   8   3       43.72       47.35      3.31 o 
  -2   8   3      121.57      136.29      6.69 o 
  -1   8   3      116.14      117.54      7.03 o 
   0   8   3        0.75       -0.68      2.20 o 
   1   8   3       27.07       26.09      2.59 o 
   2   8   3       69.28       72.61      5.40 o 
   3   8   3        1.66       -2.15      2.25 o 
  -4   9   3        7.71       14.38      2.50 o 
  -3   9   3       23.70       27.94      3.03 o 
  -2   9   3       36.04       37.46      3.12 o 
  -1   9   3        0.74       -0.83      2.17 o 
   0   9   3      151.45      152.14      8.51 o 
   1   9   3       42.79       47.28      5.40 o 
   2   9   3       25.53       29.28      4.40 o 
  -4  10   3       42.85       29.03      5.13 o 
  -3  10   3      130.82      118.15      8.26 o 
  -2  10   3       89.19       90.74      6.99 o 
  -1  10   3       16.98       17.95      4.27 o 
   0  10   3      106.79      113.48      7.71 o 
   1  10   3       36.69       47.63      5.91 o 
  -3  11   3       24.19       24.44      5.13 o 
  -2  11   3       89.50       73.62      6.62 o 
  -1  11   3       50.51       55.99      6.97 o 
   0  11   3       31.26       35.27      5.63 o 
   0 -12   4       82.28       81.28      4.50 o 
   1 -12   4       21.70       21.17      4.63 o 
   2 -12   4       32.64       31.78      5.56 o 
   3 -12   4       32.60       40.40      5.96 o 
  -1 -11   4       20.21       33.13      4.51 o 
   0 -11   4       28.12       30.60      3.19 o 
   1 -11   4       42.60       45.36      3.68 o 
   2 -11   4       97.44       94.18      7.07 o 
   3 -11   4      149.63      140.54      9.13 o 
   4 -11   4       69.96       71.23      6.64 o 
  -2 -10   4       21.96       21.30      4.18 o 
  -1 -10   4        2.65        3.47      2.57 o 
   0 -10   4       29.41       27.55      3.28 o 
   1 -10   4       15.13       13.05      2.15 o 
   2 -10   4       48.46       44.75      3.72 o 
   3 -10   4      121.62      113.52      7.71 o 
   4 -10   4       16.06       10.89      3.81 o 
  -3  -9   4       11.68        5.77      3.36 o 
  -2  -9   4      120.73      110.64      6.71 o 
  -1  -9   4       89.96       96.62      5.86 o 
   0  -9   4      159.54      170.24      5.77 o 
   1  -9   4       12.96        5.22      1.50 o 
   2  -9   4        1.96        0.41      1.42 o 
   3  -9   4       50.56       57.57      5.32 o 
   4  -9   4        6.16        7.53      3.35 o 
   5  -9   4        1.59        0.62      3.07 o 
  -3  -8   4       45.72       48.53      5.22 o 
  -2  -8   4       20.34       20.30      3.42 o 
  -1  -8   4       32.72       28.05      2.70 o 
   0  -8   4      408.41      409.96     12.89 o 
   1  -8   4      100.08      101.13      4.11 o 
   2  -8   4        5.46        5.45      1.72 o 
   3  -8   4      464.15      485.57     18.21 o 
   4  -8   4       56.50       59.82      6.35 o 
   5  -8   4       15.20       16.41      4.13 o 
  -4  -7   4       14.94       11.61      3.47 o 
  -3  -7   4       57.88       52.39      4.76 o 
  -2  -7   4       31.06       32.81      3.80 o 
  -1  -7   4      310.72      319.18      8.36 o 
   0  -7   4      333.45      334.68     13.11 o 
   1  -7   4      191.84      200.00      6.02 o 
   2  -7   4      173.66      177.87      8.55 o 
   3  -7   4      870.08      859.28     28.26 o 
   4  -7   4        0.55        0.90      2.20 o 
  -4  -6   4       10.24       10.96      3.26 o 
  -3  -6   4      264.65      252.85     10.67 o 
  -2  -6   4      621.11      598.37     19.58 o 
  -1  -6   4      451.61      472.91     11.08 o 
   0  -6   4        3.09        0.10      1.83 o 
   1  -6   4       33.86       33.50      3.74 o 
   2  -6   4      569.26      564.18     19.17 o 
   3  -6   4      466.03      470.10     17.10 o 
   4  -6   4        4.14        1.44      2.25 o 
  -4  -5   4        9.89       12.77      3.52 o 
  -3  -5   4       67.15       73.24      4.98 o 
  -2  -5   4       32.72       32.96      3.06 o 
  -1  -5   4      384.23      394.99      7.77 o 
   0  -5   4      592.00      607.34     13.42 o 
   1  -5   4       74.70       64.19      2.80 o 
   2  -5   4      658.99      655.08     21.41 o 
   3  -5   4      540.50      597.88     20.27 o 
   4  -5   4       80.28       63.15      4.72 o 
   5  -5   4        1.68        6.51      3.48 o 
  -5  -4   4       60.11       53.68      5.85 o 
  -4  -4   4       13.53       15.63      3.19 o 
  -3  -4   4       29.01       28.36      3.42 o 
  -2  -4   4       34.27       37.86      2.87 o 
  -1  -4   4      396.04      411.66     36.08 o 
   0  -4   4      146.52      120.18      3.66 o 
   1  -4   4      115.26      146.05      5.64 o 
   2  -4   4       46.44       34.65      3.07 o 
   3  -4   4      263.36      267.10     10.36 o 
   4  -4   4      149.85      147.61      7.19 o 
   5  -4   4      145.13      147.56      9.26 o 
  -5  -3   4       65.61       54.87      5.05 o 
  -4  -3   4      163.82      164.63      8.11 o 
  -3  -3   4      296.08      288.93     10.89 o 
  -2  -3   4     1286.49     1299.23     26.47 o 
  -1  -3   4       14.04        9.33      1.45 o 
   0  -3   4       73.09       70.68      1.95 o 
   1  -3   4       10.07       24.41      1.59 o 
   2  -3   4      723.69      672.20     21.11 o 
   3  -3   4      233.60      233.42      9.25 o 
   4  -3   4       31.96       40.35      3.53 o 
   5  -3   4       43.50       60.84      6.58 o 
  -5  -2   4       52.97       50.78      4.74 o 
  -4  -2   4       19.13       22.00      3.45 o 
  -3  -2   4       87.00       83.84      4.62 o 
  -2  -2   4     3389.79     3559.94     59.67 o 
  -1  -2   4      551.70      587.93     10.62 o 
   0  -2   4      894.24      826.15     14.52 o 
   1  -2   4     1481.18     1533.44     44.25 o 
   2  -2   4     2225.64     2310.03     65.85 o 
   3  -2   4      230.77      225.37      8.83 o 
   4  -2   4        2.51        0.31      1.98 o 
   5  -2   4        6.19       -0.01      2.81 o 
  -5  -1   4       17.65       14.81      4.38 o 
  -4  -1   4       36.24       42.49      3.14 o 
  -3  -1   4      157.45      147.56      7.80 o 
  -2  -1   4      517.44      526.84      9.69 o 
  -1  -1   4       88.05       80.76      2.65 o 
   0  -1   4       30.26       30.28      1.44 o 
   1  -1   4      173.97      170.25      6.61 o 
   2  -1   4      156.86      155.64      6.49 o 
   3  -1   4      912.78      922.85     28.10 o 
   4  -1   4      129.53      138.23      7.92 o 
   5  -1   4        9.53       10.63      3.67 o 
  -5   0   4       61.90       57.67      3.92 o 
  -4   0   4      119.60      115.67      4.66 o 
  -3   0   4       12.66       10.06      3.01 o 
  -2   0   4       38.38       34.50      1.39 o 
  -1   0   4       15.64       15.58      1.92 o 
   0   0   4      349.44      353.43     11.57 o 
   1   0   4      378.07      348.29     11.64 o 
   2   0   4      333.18      314.80     10.96 o 
   3   0   4      435.91      457.96     11.20 o 
   4   0   4       57.25       66.26      5.38 o 
   5   0   4       80.03       76.50      6.53 o 
  -5   1   4       19.57       14.08      4.41 o 
  -4   1   4        0.51       -0.60      1.62 o 
  -3   1   4      344.36      361.34      7.23 o 
  -2   1   4      918.14      943.64     16.55 o 
  -1   1   4        2.03        4.56      1.75 o 
   0   1   4     1682.23     1786.89     51.12 o 
   1   1   4      965.35     1029.40     30.47 o 
   2   1   4      517.61      512.30     11.88 o 
   3   1   4      143.55      147.96      4.97 o 
   4   1   4       34.25       32.62      4.61 o 
   5   1   4       82.11       73.31      6.46 o 
  -5   2   4       59.83       56.98      6.78 o 
  -4   2   4        7.00        3.26      2.80 o 
  -3   2   4      643.67      694.10     12.78 o 
  -2   2   4      329.97      348.67      6.70 o 
  -1   2   4       37.03       34.72      1.88 o 
   0   2   4        7.41        3.86      1.34 o 
   1   2   4       25.87       15.67      1.53 o 
   2   2   4      408.31      405.16      9.88 o 
   3   2   4      745.48      749.31     17.03 o 
   4   2   4        0.64       -3.18      2.15 o 
   5   2   4       24.67       18.79      4.50 o 
  -5   3   4      114.36      112.27      8.36 o 
  -4   3   4       42.46       46.42      4.86 o 
  -3   3   4      307.01      332.74      9.06 o 
  -2   3   4      600.35      617.51     14.73 o 
  -1   3   4      313.71      312.24      8.17 o 
   0   3   4        1.55        4.73      0.90 o 
   1   3   4      339.80      344.47      8.41 o 
   2   3   4       86.17       80.92      3.34 o 
   3   3   4      132.48      122.33      7.19 o 
   4   3   4       45.55       40.76      5.19 o 
  -5   4   4       38.81       34.02      5.71 o 
  -4   4   4      116.38      116.89      7.71 o 
  -3   4   4      230.77      231.15      7.06 o 
  -2   4   4      357.41      380.28      9.97 o 
  -1   4   4      136.62      135.08      3.09 o 
   0   4   4      296.45      290.84      7.13 o 
   1   4   4      795.00      832.20     18.05 o 
   2   4   4      111.29      102.64      4.03 o 
   3   4   4        3.75       -2.45      2.09 o 
   4   4   4       27.35       20.90      4.30 o 
  -5   5   4       17.73       18.03      4.56 o 
  -4   5   4       10.67        9.06      2.37 o 
  -3   5   4      144.50      133.92      5.03 o 
  -2   5   4      129.82      126.87      4.66 o 
  -1   5   4      202.15      209.92      6.98 o 
   0   5   4      328.94      326.06      9.68 o 
   1   5   4      567.91      588.00     13.55 o 
   2   5   4      332.23      339.79      9.07 o 
   3   5   4       54.76       54.60      5.03 o 
   4   5   4      142.10      137.98      8.91 o 
  -5   6   4       49.41       55.59      5.91 o 
  -4   6   4        3.21        5.02      1.92 o 
  -3   6   4      138.01      145.46      7.58 o 
  -2   6   4      166.98      164.59      7.72 o 
  -1   6   4      119.84      103.29      6.05 o 
   0   6   4       80.62       85.18      3.33 o 
   1   6   4      177.86      185.51      5.86 o 
   2   6   4      145.91      139.95      9.54 o 
   3   6   4       40.22       41.66      5.38 o 
  -5   7   4       66.86       67.72      6.35 o 
  -4   7   4        2.08        1.99      1.80 o 
  -3   7   4       58.36       61.90      3.55 o 
  -2   7   4      343.48      318.14      9.37 o 
  -1   7   4       36.33       26.34      3.96 o 
   0   7   4       19.66       19.49      3.34 o 
   1   7   4       69.26       66.87      3.41 o 
   2   7   4       51.03       52.88      6.23 o 
   3   7   4        1.29       -0.32      2.50 o 
  -5   8   4       10.19       10.09      3.74 o 
  -4   8   4        8.18        6.88      2.24 o 
  -3   8   4       89.52       94.02      6.76 o 
  -2   8   4      178.49      194.33      6.88 o 
  -1   8   4       36.33       34.00      4.43 o 
   0   8   4      149.98      153.04      8.35 o 
   1   8   4       75.21       79.73      5.91 o 
   2   8   4        7.62        4.70      2.59 o 
  -4   9   4       33.08       42.18      4.84 o 
  -3   9   4       41.04       47.81      4.31 o 
  -2   9   4       24.79       25.86      4.44 o 
  -1   9   4       29.81       37.47      5.23 o 
   0   9   4      164.64      165.75      9.16 o 
   1   9   4       88.60       80.29      6.30 o 
  -3  10   4       70.28       69.20      6.44 o 
  -2  10   4       64.25       63.90      6.14 o 
  -1  10   4       23.36       29.19      4.94 o 
   0  10   4       52.99       49.01      6.04 o 
   1  10   4       57.61       61.16      5.88 o 
  -2  11   4       34.45       31.06      5.54 o 
  -1  11   4        3.10        4.88      3.68 o 
   0  11   4       23.26       19.58      5.02 o 
   0 -12   5       29.74       25.34      3.83 o 
   1 -12   5       99.80       97.67     14.30 o 
   2 -12   5       30.68       33.40      5.67 o 
  -1 -11   5       22.44       27.27      4.30 o 
   0 -11   5       39.59       44.36      3.71 o 
   1 -11   5       82.52       77.70      5.25 o 
   2 -11   5       80.67       81.94      4.73 o 
   3 -11   5       83.56       84.53      7.02 o 
  -2 -10   5       14.04       23.97      4.30 o 
  -1 -10   5        0.57        0.98      2.57 o 
   0 -10   5       18.30       21.18      6.00 o 
   1 -10   5       53.23       54.19      6.31 o 
   2 -10   5        1.59       -0.01      1.66 o 
   3 -10   5       32.16       21.99      4.45 o 
   4 -10   5       13.31       12.70      4.31 o 
  -3  -9   5       13.23       10.39      3.62 o 
  -2  -9   5        5.50        5.73      2.46 o 
  -1  -9   5      113.76      111.69      6.53 o 
   0  -9   5       64.91       59.00      3.30 o 
   1  -9   5       36.78       41.13      3.15 o 
   2  -9   5       18.59       14.15      3.96 o 
   3  -9   5       91.72       80.08      6.32 o 
   4  -9   5        5.85        2.87      3.13 o 
  -3  -8   5       31.82       29.39      4.14 o 
  -2  -8   5      107.25      107.53      6.54 o 
  -1  -8   5      376.36      417.50     15.37 o 
   0  -8   5       68.15       66.89      3.32 o 
   1  -8   5      147.86      146.32      5.19 o 
   2  -8   5      124.33      140.56      7.91 o 
   3  -8   5      144.09      145.49      8.32 o 
   4  -8   5       36.29       37.23      5.29 o 
   5  -8   5       13.48       10.44      3.68 o 
  -4  -7   5       19.30       27.74      4.56 o 
  -3  -7   5       28.71       36.79      4.40 o 
  -2  -7   5       37.23       42.62      4.00 o 
  -1  -7   5      205.65      221.16      6.53 o 
   0  -7   5      295.36      293.92      8.19 o 
   1  -7   5      563.29      584.66     13.83 o 
   2  -7   5      717.93      735.17     24.64 o 
   3  -7   5       30.69       34.86      4.62 o 
   4  -7   5      106.67       98.96      6.86 o 
   5  -7   5       57.01       59.79      6.15 o 
  -4  -6   5        9.21        4.97      3.05 o 
  -3  -6   5       55.46       46.90      4.42 o 
  -2  -6   5      142.31      146.13      7.14 o 
  -1  -6   5      179.95      178.60      6.88 o 
   0  -6   5       35.35       28.13      2.19 o 
   1  -6   5      227.25      236.47      7.40 o 
   2  -6   5      337.46      331.31     12.91 o 
   3  -6   5        0.99       -2.78      1.85 o 
   4  -6   5       93.68       92.54      5.99 o 
  -4  -5   5       37.99       38.76      4.77 o 
  -3  -5   5        3.11        1.47      1.92 o 
  -2  -5   5      142.84      129.58      4.62 o 
  -1  -5   5      125.89      132.51      3.44 o 
   0  -5   5       86.53       94.49      3.76 o 
   1  -5   5       36.13       30.78      2.32 o 
   2  -5   5      122.23      115.22      6.26 o 
   3  -5   5      135.36      131.05      6.81 o 
   4  -5   5      125.97      122.04      6.73 o 
  -5  -4   5       60.99       63.25      9.22 o 
  -4  -4   5       18.90       18.94      4.92 o 
  -3  -4   5      297.87      244.55      7.53 o 
  -2  -4   5      715.05      779.40     18.07 o 
  -1  -4   5      371.54      392.68      7.73 o 
   0  -4   5      416.17      415.65     13.26 o 
   1  -4   5      364.47      352.60      8.76 o 
   2  -4   5      255.69      240.81      9.60 o 
   3  -4   5       68.95       57.73      4.35 o 
   4  -4   5      245.59      215.53      9.51 o 
   5  -4   5       89.63      107.47      8.41 o 
  -5  -3   5       35.16       32.59      3.71 o 
  -4  -3   5       96.77       93.70      4.55 o 
  -3  -3   5      275.63      272.22     12.26 o 
  -2  -3   5     1580.19     1639.39     28.38 o 
  -1  -3   5        7.68        2.23      0.65 o 
   0  -3   5        2.90        4.71      0.94 o 
   1  -3   5     1517.94     1634.81     47.62 o 
   2  -3   5        1.63       -1.85      1.23 o 
   3  -3   5        7.91       11.56      2.45 o 
   4  -3   5      261.81      260.27     10.62 o 
   5  -3   5       58.47       74.17      6.73 o 
  -5  -2   5       36.24       36.47      3.62 o 
  -4  -2   5       88.46       83.78      4.26 o 
  -3  -2   5      258.71      259.17      7.53 o 
  -2  -2   5      694.85      747.73     13.59 o 
  -1  -2   5      869.10      946.51     16.72 o 
   0  -2   5      126.94      120.93      3.65 o 
   1  -2   5     2263.33     2403.15     68.46 o 
   2  -2   5      156.89      147.54      6.61 o 
   3  -2   5       52.55       47.21      3.69 o 
   4  -2   5        0.74        1.49      2.04 o 
   5  -2   5        7.66       11.78      4.01 o 
  -5  -1   5       17.26       17.21      2.79 o 
  -4  -1   5       29.47       26.13      4.13 o 
  -3  -1   5        0.86        1.51      1.11 o 
  -2  -1   5      864.45      882.11     15.74 o 
  -1  -1   5      946.86      993.39     17.42 o 
   0  -1   5      485.50      479.88     10.70 o 
   1  -1   5      853.52      925.28     27.94 o 
   2  -1   5      293.09      289.16     10.66 o 
   3  -1   5      192.80      182.86      7.92 o 
   4  -1   5      163.32      155.48      8.84 o 
   5  -1   5      103.76       96.50      7.44 o 
  -5   0   5       84.09       82.37      7.36 o 
  -4   0   5        5.20        3.32      1.60 o 
  -3   0   5       59.19       53.28      2.69 o 
  -2   0   5       86.84       82.02      2.40 o 
  -1   0   5        6.55        5.24      0.74 o 
   0   0   5      186.32      177.06      7.03 o 
   1   0   5      191.70      185.43      7.51 o 
   2   0   5       78.65       86.31      4.79 o 
   3   0   5      465.41      505.65     12.47 o 
   4   0   5      479.47      495.73     18.99 o 
   5   0   5      131.66      125.49      8.57 o 
  -5   1   5       56.92       63.58      6.42 o 
  -4   1   5       13.22       11.52      3.74 o 
  -3   1   5      282.89      310.48      6.48 o 
  -2   1   5      552.00      558.79     10.41 o 
  -1   1   5      761.52      803.02     23.36 o 
   0   1   5      192.35      184.03      7.41 o 
   1   1   5     1343.90     1331.26     39.25 o 
   2   1   5       15.66       14.44      2.30 o 
   3   1   5       48.75       67.38      3.40 o 
   4   1   5       27.05       31.12      4.76 o 
   5   1   5       73.19       82.52      8.05 o 
  -5   2   5        6.92        3.08      3.41 o 
  -4   2   5       70.94       68.14      5.92 o 
  -3   2   5      277.56      293.13      8.23 o 
  -2   2   5     1034.14     1065.93     18.78 o 
  -1   2   5      288.75      296.17      7.90 o 
   0   2   5      109.23      139.25      6.20 o 
   1   2   5      692.76      739.12     23.12 o 
   2   2   5      281.87      280.97      7.68 o 
   3   2   5       12.08        9.24      1.84 o 
   4   2   5       25.82       26.52      4.69 o 
   5   2   5       17.08       10.98      4.03 o 
  -5   3   5       68.91       78.78      7.19 o 
  -4   3   5       37.78       33.29      4.90 o 
  -3   3   5       20.43       20.55      5.20 o 
  -2   3   5      415.23      438.04     11.20 o 
  -1   3   5       26.71       20.77      1.97 o 
   0   3   5        4.69        7.57      1.90 o 
   1   3   5      332.61      340.38     10.50 o 
   2   3   5      285.79      288.56      7.93 o 
   3   3   5        3.72       -1.52      1.36 o 
   4   3   5      237.08      256.30     12.57 o 
  -5   4   5       50.09       52.68      6.90 o 
  -4   4   5       32.65       27.86      4.54 o 
  -3   4   5      126.95      117.38      4.67 o 
  -2   4   5      422.94      448.72     11.64 o 
  -1   4   5      576.51      591.32     16.61 o 
   0   4   5      712.15      731.73     15.96 o 
   1   4   5      303.70      293.37      7.79 o 
   2   4   5        7.70        9.23      3.55 o 
   3   4   5        1.05       -3.04      2.03 o 
   4   4   5      255.96      266.64     13.12 o 
  -5   5   5       27.59       27.72      5.15 o 
  -4   5   5       37.70       34.84      3.16 o 
  -3   5   5       45.87       41.10      3.06 o 
  -2   5   5      496.64      511.05     13.23 o 
  -1   5   5      116.92      118.65      8.04 o 
   0   5   5      229.35      230.24      6.30 o 
   1   5   5      509.81      507.30     14.94 o 
   2   5   5      178.49      176.57      5.96 o 
   3   5   5       88.54       96.03      6.83 o 
   4   5   5       60.85       78.25      7.14 o 
  -5   6   5        1.96        2.56      2.98 o 
  -4   6   5        0.54        0.16      1.61 o 
  -3   6   5       27.47       27.38      4.84 o 
  -2   6   5      495.99      493.60     13.11 o 
  -1   6   5       71.58       63.99      4.97 o 
   0   6   5       27.14       31.80      4.11 o 
   1   6   5      281.55      279.78      9.41 o 
   2   6   5       76.97       86.58      4.14 o 
   3   6   5       30.87       17.88      3.86 o 
  -5   7   5        7.99        8.15      3.55 o 
  -4   7   5       21.90       23.31      6.49 o 
  -3   7   5       86.75      101.79      4.73 o 
  -2   7   5       97.28       92.24      4.54 o 
  -1   7   5        4.52        2.09      2.26 o 
   0   7   5       14.70       15.22      3.45 o 
   1   7   5       54.38       52.92      4.92 o 
   2   7   5        9.47        9.96      2.17 o 
   3   7   5       16.73       14.91      4.10 o 
  -4   8   5       32.49       33.78      3.44 o 
  -3   8   5       55.13       53.47      3.95 o 
  -2   8   5       19.16       24.11      3.91 o 
  -1   8   5      113.98      100.97      6.88 o 
   0   8   5       64.81       63.36      5.57 o 
   1   8   5       94.42       98.77      6.82 o 
  -4   9   5       23.11       21.16      3.67 o 
  -3   9   5       62.21       61.71      6.79 o 
  -2   9   5       62.22       63.68      5.86 o 
  -1   9   5       84.80       77.53      6.39 o 
   0   9   5       83.25       83.75      6.56 o 
   1   9   5       62.96       72.27      6.39 o 
  -3  10   5       61.12       64.68      4.73 o 
  -2  10   5       21.70       14.31      4.18 o 
  -1  10   5        7.47        5.50      3.34 o 
   0  10   5       22.40       20.12      4.61 o 
   1 -12   6       75.74       75.30      5.31 o 
   2 -12   6       51.81       42.86      6.20 o 
  -1 -11   6       15.18       11.36      3.58 o 
   0 -11   6        4.82        6.88      2.30 o 
   1 -11   6       58.11       53.87      4.22 o 
   2 -11   6       87.41       94.27      5.11 o 
   3 -11   6       45.53       37.83      5.90 o 
  -2 -10   6        2.64        0.35      2.39 o 
  -1 -10   6       59.41       59.56      5.16 o 
   0 -10   6        1.58        0.01      1.92 o 
   1 -10   6        0.94        0.93      1.74 o 
   2 -10   6       46.13       50.47      4.14 o 
   3 -10   6       35.04       36.28      5.43 o 
   4 -10   6       11.75        7.60      3.73 o 
  -2  -9   6       13.75       17.58      3.72 o 
  -1  -9   6      135.88      137.49      7.51 o 
   0  -9   6       32.96       37.66      5.23 o 
   1  -9   6        0.59       -1.04      1.37 o 
   2  -9   6      201.69      185.01      6.77 o 
   3  -9   6        6.79        5.05      2.97 o 
   4  -9   6       18.40       19.95      4.45 o 
  -3  -8   6       47.95       38.32      4.76 o 
  -2  -8   6      154.74      137.76      7.43 o 
  -1  -8   6      134.46      135.62      7.27 o 
   0  -8   6       61.53       57.30      3.20 o 
   1  -8   6      210.33      201.00      6.58 o 
   2  -8   6      901.95      907.27     30.13 o 
   3  -8   6        0.56        1.34      2.51 o 
   4  -8   6       22.81       23.86      4.34 o 
  -3  -7   6       46.28       48.43      4.54 o 
  -2  -7   6      105.34      100.33      5.99 o 
  -1  -7   6       50.56       55.47      3.07 o 
   0  -7   6       95.84      101.27      4.11 o 
   1  -7   6      490.50      502.78     12.48 o 
   2  -7   6      464.51      469.87     17.49 o 
   4  -7   6       50.52       60.72      5.32 o 
   5  -7   6      103.42      105.07      7.33 o 
  -4  -6   6       60.24       53.03      5.53 o 
  -3  -6   6       53.75       36.36      4.28 o 
  -2  -6   6       86.69       85.35      5.28 o 
  -1  -6   6      139.71      139.25      4.81 o 
   0  -6   6       17.72       16.17      1.90 o 
   1  -6   6      174.54      175.82      7.94 o 
   2  -6   6      338.31      330.74     13.06 o 
   3  -6   6       50.05       44.22      4.21 o 
   4  -6   6       43.37       36.84      4.47 o 
  -4  -5   6       29.34       31.22      4.26 o 
  -3  -5   6        0.79        1.34      1.60 o 
  -2  -5   6      315.81      311.54      8.60 o 
  -1  -5   6       48.71       54.20      2.73 o 
   0  -5   6       96.30      105.99      3.90 o 
   1  -5   6      310.38      303.24      8.18 o 
   2  -5   6      416.94      393.95     14.55 o 
   3  -5   6       25.76       30.64      3.94 o 
   4  -5   6       91.73       88.47      5.97 o 
  -4  -4   6       25.71       26.31      4.18 o 
  -3  -4   6      170.86      162.50      5.79 o 
  -2  -4   6       94.67       93.23      4.43 o 
  -1  -4   6      349.51      398.53      9.87 o 
   0  -4   6       27.15       23.77      2.39 o 
   1  -4   6     1107.04     1146.87     24.44 o 
   2  -4   6      345.07      373.58     13.79 o 
   3  -4   6       50.54       56.55      4.41 o 
   4  -4   6       65.60       76.58      5.31 o 
  -5  -3   6       31.41       32.21      4.47 o 
  -4  -3   6       45.70       44.05      3.27 o 
  -3  -3   6      380.93      398.29     10.65 o 
  -2  -3   6      146.57      144.25      3.79 o 
  -1  -3   6      336.79      331.75      6.77 o 
   0  -3   6      273.10      283.85      7.24 o 
   1  -3   6     1124.87     1207.14     36.29 o 
   2  -3   6      261.91      272.77     10.74 o 
   3  -3   6        5.16        7.51      2.23 o 
   4  -3   6       18.03       17.63      3.21 o 
   5  -3   6      154.92      178.10     11.30 o 
  -5  -2   6       43.80       43.65      3.86 o 
  -4  -2   6      111.59      102.32      8.63 o 
  -3  -2   6      226.38      206.69     10.25 o 
  -2  -2   6      114.42      108.05      3.08 o 
  -1  -2   6       24.69       24.93      2.32 o 
   0  -2   6      158.82      167.08      4.86 o 
   1  -2   6      446.52      444.66     15.22 o 
   2  -2   6      584.87      619.52     20.40 o 
   3  -2   6        0.84        2.00      1.73 o 
   4  -2   6        2.27        6.68      2.66 o 
   5  -2   6       80.98       81.41      7.48 o 
  -5  -1   6       13.87       14.81      4.38 o 
  -4  -1   6        7.69        4.48      1.70 o 
  -3  -1   6       17.53       17.67      2.92 o 
  -2  -1   6      187.19      200.51      4.64 o 
  -1  -1   6      879.55      928.04     16.59 o 
   0  -1   6      313.52      313.93      7.74 o 
   1  -1   6     1253.62     1296.04     38.63 o 
   2  -1   6      686.68      718.81     23.11 o 
   3  -1   6       58.75       61.59      4.48 o 
   4  -1   6       90.02       98.27      7.43 o 
   5  -1   6       61.74       69.87      7.58 o 
  -5   0   6        2.40        2.98      3.54 o 
  -4   0   6       62.67       68.99      6.06 o 
  -3   0   6       83.95       85.33      3.52 o 
  -2   0   6       13.85       10.26      1.11 o 
  -1   0   6      761.56      805.62     14.59 o 
   0   0   6       65.81       53.10      3.60 o 
   1   0   6      501.04      468.42     15.91 o 
   2   0   6      533.95      549.57     18.46 o 
   3   0   6      243.24      229.28      9.67 o 
   4   0   6      287.91      284.64     13.41 o 
   5   0   6       70.51       63.68      7.19 o 
  -5   1   6       45.40       49.47      6.55 o 
  -4   1   6      320.12      325.29     15.20 o 
  -3   1   6       73.35       70.35      3.30 o 
  -2   1   6       45.51       41.23      2.71 o 
  -1   1   6       54.37       45.48      1.81 o 
   0   1   6        2.90        0.46      1.29 o 
   1   1   6      258.17      234.57      9.38 o 
   2   1   6      529.11      530.65     17.95 o 
   3   1   6      153.41      124.80      7.53 o 
   4   1   6       78.61       72.59      6.35 o 
  -5   2   6        7.03        7.84      3.65 o 
  -4   2   6       64.74       68.32      6.01 o 
  -3   2   6      275.87      280.70      8.14 o 
  -2   2   6      416.30      433.04     11.17 o 
  -1   2   6       40.90       36.82      2.44 o 
   0   2   6      480.30      496.08     16.73 o 
   1   2   6      455.69      474.99     16.29 o 
   2   2   6      147.85      157.04      5.42 o 
   3   2   6      276.04      262.43      7.98 o 
   4   2   6       68.09       70.98      6.34 o 
  -5   3   6       33.50       37.81      6.07 o 
  -4   3   6       49.16       48.13      5.18 o 
  -3   3   6       39.80       42.88      2.78 o 
  -2   3   6      124.26      123.23      4.60 o 
  -1   3   6      114.69       98.75      6.04 o 
   0   3   6      220.20      222.03      9.26 o 
   1   3   6      333.14      324.22     18.40 o 
   2   3   6      177.49      157.62      5.51 o 
   3   3   6      148.70      146.81      5.66 o 
   4   3   6       67.69       77.31      7.00 o 
  -5   4   6       35.68       42.34      5.94 o 
  -4   4   6       59.26       61.68      5.67 o 
  -3   4   6        1.08        0.90      1.40 o 
  -2   4   6      345.47      356.26      9.94 o 
  -1   4   6      284.66      305.46      8.79 o 
   0   4   6      264.06      261.34      6.98 o 
   1   4   6      242.98      232.72      6.81 o 
   2   4   6       33.15       38.77      6.35 o 
   3   4   6      127.36      139.99      8.39 o 
   4   4   6       56.36       54.53      6.82 o 
  -5   5   6        1.03       -0.83      2.67 o 
  -4   5   6       79.12       85.28      6.79 o 
  -3   5   6      172.79      170.01      6.24 o 
  -2   5   6      227.66      232.45      7.52 o 
  -1   5   6       96.43       93.18      5.80 o 
   0   5   6      261.05      266.73     11.15 o 
   1   5   6      323.24      322.40      8.76 o 
   2   5   6       13.11        9.26      1.98 o 
   3   5   6        5.74       -0.98      2.52 o 
  -5   6   6        0.52       -3.53      2.79 o 
  -4   6   6        9.49       14.70      4.16 o 
  -3   6   6      131.12      130.78      5.47 o 
  -2   6   6       42.58       39.30      3.86 o 
  -1   6   6        1.93        0.64      2.15 o 
   0   6   6       59.44       49.89      4.52 o 
   1   6   6      282.43      256.46     11.21 o 
   2   6   6       32.55       31.04      6.87 o 
   3   6   6       19.15       22.31      4.50 o 
  -4   7   6       15.91       19.26      2.92 o 
  -3   7   6       48.19       56.32      3.71 o 
  -2   7   6        4.13        0.45      2.62 o 
  -1   7   6      101.64       97.99      6.76 o 
   0   7   6       17.87       22.94      4.08 o 
   1   7   6        1.18        1.52      2.70 o 
   2   7   6        8.18       12.23      3.52 o 
  -4   8   6       49.48       48.26      4.06 o 
  -3   8   6       53.66       48.86      3.91 o 
  -2   8   6       68.15       70.40      4.23 o 
  -1   8   6      152.09      155.24      8.99 o 
   0   8   6      104.81      113.16      7.62 o 
   1   8   6        1.35       -0.18      2.39 o 
  -3   9   6       52.93       56.60      4.38 o 
  -2   9   6       17.15       22.41      4.65 o 
  -1   9   6       82.06       84.19      6.86 o 
   0   9   6      114.64      110.78      7.95 o 
   1   9   6       48.64       54.29      6.44 o 
  -2  10   6        0.56       -3.24      2.90 o 
  -1  10   6       13.82       18.06      4.45 o 
   0 -11   7       30.43       26.73      4.23 o 
   1 -11   7        0.33       -0.75      2.59 o 
   2 -11   7       44.04       48.79      4.45 o 
   3 -11   7        5.96        1.22      3.41 o 
  -1 -10   7       21.48       26.89      4.30 o 
   0 -10   7        0.96        0.68      1.86 o 
   1 -10   7       17.17       12.78      2.46 o 
   2 -10   7      277.97      284.04      9.33 o 
   3 -10   7       51.22       47.11      6.30 o 
  -2  -9   7      111.88      105.54      6.92 o 
  -1  -9   7       85.35       89.37      6.07 o 
   0  -9   7       69.43       76.04      4.04 o 
   1  -9   7       22.05       20.31      4.15 o 
   2  -9   7       50.30       50.20      5.87 o 
   3  -9   7        6.45        7.09      3.36 o 
   4  -9   7       21.12       15.86      4.11 o 
  -3  -8   7       27.81       39.25      4.84 o 
  -2  -8   7       80.34       81.79      5.81 o 
  -1  -8   7      120.60      110.43      6.55 o 
   0  -8   7      200.16      188.65      8.77 o 
   1  -8   7      331.54      333.30      9.55 o 
   3  -8   7       59.24       62.66      5.53 o 
   4  -8   7       26.25       29.61      4.75 o 
  -3  -7   7        5.11        5.69      2.74 o 
  -2  -7   7       71.02       65.95      5.04 o 
  -1  -7   7       50.28       56.58      3.27 o 
   0  -7   7       43.53       44.43      2.99 o 
   1  -7   7      304.43      302.90      8.75 o 
   2  -7   7      207.09      199.00      9.74 o 
   3  -7   7      100.00       98.38      6.59 o 
   4  -7   7       49.81       57.35      5.36 o 
  -4  -6   7        9.53        3.69      2.92 o 
  -3  -6   7       20.87       19.76      3.54 o 
  -2  -6   7       72.81       75.69      5.13 o 
  -1  -6   7      154.68      167.95      5.59 o 
   0  -6   7        5.90        3.66      1.42 o 
   1  -6   7        3.54        1.96      1.39 o 
   2  -6   7       98.80       99.98      6.34 o 
   3  -6   7      158.44      143.82      7.96 o 
   4  -6   7      130.18      123.43      7.61 o 
   5  -6   7       94.45       88.40      6.72 o 
  -4  -5   7        9.10        0.35      2.51 o 
  -3  -5   7      239.26      228.08      9.95 o 
  -2  -5   7       55.80       55.05      4.29 o 
  -1  -5   7      102.72       91.42      6.76 o 
   0  -5   7       98.11       97.88      3.93 o 
   1  -5   7      195.49      198.75      7.60 o 
   2  -5   7      124.40      110.74      6.54 o 
   3  -5   7      199.73      175.62      8.78 o 
   4  -5   7       45.43       48.45      4.55 o 
  -4  -4   7       58.71       50.63      5.70 o 
  -3  -4   7      383.22      369.65     10.30 o 
  -2  -4   7       56.26       55.36      2.98 o 
  -1  -4   7       30.27       27.13      1.63 o 
   0  -4   7      703.07      736.68     16.48 o 
   1  -4   7      106.54      103.04      5.84 o 
   2  -4   7      142.63      130.82      6.97 o 
   3  -4   7      121.30      127.76      7.08 o 
   4  -4   7        6.06       12.60      3.18 o 
  -4  -3   7       31.12       30.74      4.98 o 
  -3  -3   7      149.05      152.49      5.51 o 
  -2  -3   7      246.96      259.63      5.93 o 
  -1  -3   7      141.29      133.65      3.59 o 
   0  -3   7      295.04      317.72     13.96 o 
   1  -3   7       31.94       22.21      3.02 o 
   2  -3   7      225.74      210.14      9.23 o 
   3  -3   7       39.56       40.76      3.90 o 
   4  -3   7       65.09       76.07      5.66 o 
   5  -3   7       72.72       97.26     10.26 o 
  -5  -2   7        0.18       -0.70      3.20 o 
  -4  -2   7       11.81       10.09      2.19 o 
  -3  -2   7      218.31      212.78     10.32 o 
  -2  -2   7       76.09       73.39      2.59 o 
  -1  -2   7      222.05      215.60      5.63 o 
   0  -2   7      287.01      275.77      7.32 o 
   1  -2   7      213.49      185.43      8.22 o 
   2  -2   7      231.26      224.97      9.67 o 
   3  -2   7      140.31      146.16      7.55 o 
   4  -2   7      126.97      113.48      6.79 o 
   5  -2   7       27.25       26.26      6.01 o 
  -5  -1   7        0.97       -0.41      3.20 o 
  -4  -1   7       41.29       48.86      5.99 o 
  -3  -1   7       82.40       81.20      3.62 o 
  -2  -1   7       75.93       71.74      2.51 o 
  -1  -1   7      334.62      345.62      7.15 o 
   0  -1   7      327.33      345.43     12.64 o 
   1  -1   7      120.04      126.17      6.44 o 
   2  -1   7      726.42      754.70     24.61 o 
   3  -1   7      212.33      227.76     10.06 o 
   4  -1   7       85.95      107.42      8.88 o 
   5  -1   7       33.52       40.11      6.82 o 
  -5   0   7        0.59       -1.35      3.29 o 
  -4   0   7       42.33       54.31      6.30 o 
  -3   0   7      118.25      126.42      4.54 o 
  -2   0   7      314.97      343.89      7.18 o 
  -1   0   7       23.63       21.99      1.56 o 
   0   0   7      392.87      410.40     14.54 o 
   1   0   7      100.09      110.16      5.98 o 
   2   0   7      663.90      686.42     22.73 o 
   3   0   7       58.51       57.78      4.77 o 
   4   0   7      142.40      140.86      9.42 o 
  -5   1   7       43.62       44.60      6.39 o 
  -4   1   7      128.98      133.94      8.71 o 
  -3   1   7      234.60      254.10     11.92 o 
  -2   1   7       25.39       25.64      1.96 o 
  -1   1   7       48.57       60.86      3.02 o 
   0   1   7      234.94      239.02      9.85 o 
   1   1   7      118.77      103.07      5.85 o 
   2   1   7        7.89        9.16      2.44 o 
   3   1   7       31.96       31.59      3.11 o 
   4   1   7       52.74       69.73      7.40 o 
  -5   2   7       11.40       13.48      4.49 o 
  -4   2   7       51.65       51.36      5.35 o 
  -3   2   7      179.41      172.76      6.04 o 
  -2   2   7       88.08       90.78      4.11 o 
  -1   2   7       62.29       63.28      3.22 o 
   0   2   7      377.46      405.77     14.67 o 
   1   2   7      196.43      188.52      8.56 o 
   2   2   7       48.66       39.67      2.99 o 
   3   2   7      131.14      164.47      6.22 o 
   4   2   7        3.88        0.97      3.22 o 
  -5   3   7        0.56       -0.56      3.25 o 
  -4   3   7       22.18       24.25      4.47 o 
  -3   3   7      158.29      174.06      6.23 o 
  -2   3   7      338.84      356.68     12.44 o 
  -1   3   7      302.36      314.59     12.39 o 
   0   3   7      352.62      365.99     13.82 o 
   1   3   7      225.77      235.56      9.92 o 
   2   3   7      163.86      155.78      8.01 o 
   3   3   7      298.49      287.99     11.72 o 
   4   3   7       13.97       16.80      4.43 o 
  -5   4   7       19.75       22.45      4.97 o 
  -4   4   7       12.27       14.68      3.90 o 
  -3   4   7      231.64      236.96      7.85 o 
  -2   4   7       23.74       18.22      5.45 o 
  -1   4   7       70.43       81.06      8.35 o 
   0   4   7      203.76      199.94      9.27 o 
   1   4   7      190.21      166.72      5.64 o 
   2   4   7      161.26      150.93      5.63 o 
   3   4   7      141.00      142.99      8.70 o 
  -5   5   7        1.56        0.35      3.15 o 
  -4   5   7       36.25       46.56      5.77 o 
  -3   5   7      327.90      326.58      9.99 o 
  -2   5   7       30.64       25.39      2.95 o 
  -1   5   7       93.88       81.68      5.80 o 
   0   5   7      273.62      255.49     11.17 o 
   1   5   7       17.27       18.36      3.43 o 
   2   5   7        0.89        0.56      1.70 o 
   3   5   7       45.13       44.31      5.54 o 
  -4   6   7       35.45       45.28      7.27 o 
  -3   6   7       51.69       46.77      5.16 o 
  -2   6   7        5.36        4.45      2.06 o 
  -1   6   7       22.49       25.78      4.33 o 
   0   6   7      186.58      183.90      9.30 o 
   1   6   7        8.89        7.10      2.78 o 
   2   6   7       55.01       52.58      5.06 o 
  -4   7   7        9.33        8.24      2.49 o 
  -3   7   7       12.01       13.89      7.33 o 
  -2   7   7       27.68       31.39      3.44 o 
  -1   7   7       16.66       13.20      3.61 o 
   0   7   7       68.06       60.23      5.45 o 
   1   7   7        5.82        7.30      3.39 o 
   2   7   7       88.94       85.70      6.56 o 
  -3   8   7       83.03       82.01      4.85 o 
  -2   8   7       57.18       53.10      6.44 o 
  -1   8   7      103.83      119.99      8.18 o 
   0   8   7       32.50       32.48      5.19 o 
   1   8   7        1.14       -1.71      2.90 o 
  -3   9   7       16.71       20.33      5.06 o 
  -2   9   7        9.26       11.84      4.33 o 
  -1   9   7       53.45       53.92      6.60 o 
   0   9   7       68.40       70.63      6.42 o 
   0 -11   8       12.34       15.92      6.38 o 
   1 -11   8       21.76       27.67      3.63 o 
   2 -11   8       11.83        6.12      3.82 o 
  -1 -10   8        3.24        4.15      2.87 o 
   0 -10   8        0.33        0.23      1.91 o 
   1 -10   8      165.32      174.44      9.34 o 
   3 -10   8       59.38       51.73      6.40 o 
  -2  -9   8       30.28       26.73      4.42 o 
  -1  -9   8       38.17       46.62      5.30 o 
   0  -9   8       73.11       84.79      4.47 o 
   1  -9   8      271.59      284.52      9.07 o 
   2  -9   8        1.26        2.83      2.77 o 
   3  -9   8       38.84       54.77      6.26 o 
  -2  -8   8       37.26       36.04      4.90 o 
  -1  -8   8      138.94      140.59      7.80 o 
   0  -8   8      253.68      266.07      8.31 o 
   1  -8   8      100.66       89.65      4.89 o 
   2  -8   8       11.01        4.85      2.86 o 
   3  -8   8       10.00       18.84      4.14 o 
   4  -8   8       80.86       81.45      6.71 o 
  -3  -7   8       33.33       30.24      4.35 o 
  -2  -7   8        8.94       11.16      3.06 o 
  -1  -7   8        0.48       -1.32      1.45 o 
   0  -7   8      108.69      111.22      8.53 o 
   1  -7   8      521.49      544.09     13.86 o 
   2  -7   8      172.87      171.62      9.19 o 
   3  -7   8       62.95       58.00      6.13 o 
   4  -7   8       40.07       38.71      5.33 o 
  -3  -6   8       81.74       61.92      5.24 o 
  -2  -6   8       35.47       47.78      4.77 o 
  -1  -6   8       10.10        2.87      1.79 o 
   0  -6   8      122.17      118.18      4.71 o 
   1  -6   8      128.12      129.88      5.80 o 
   2  -6   8       35.19       46.18      5.33 o 
   3  -6   8      185.53      176.14      9.31 o 
   4  -6   8       66.76       65.10      5.79 o 
  -4  -5   8       55.46       54.72      5.19 o 
  -3  -5   8       58.27       61.73      5.06 o 
  -2  -5   8      141.63      140.32      7.23 o 
  -1  -5   8       52.12       50.64      2.98 o 
   0  -5   8      418.81      459.11     11.56 o 
   1  -5   8        3.40        2.23      1.40 o 
   2  -5   8        6.84        6.90      2.60 o 
   3  -5   8       90.88      101.52      6.65 o 
   4  -5   8       79.32       79.47      6.14 o 
  -4  -4   8       72.91       70.10      5.56 o 
  -3  -4   8       44.45       48.95      4.22 o 
  -2  -4   8       35.55       39.67      2.78 o 
  -1  -4   8      119.64      134.03      3.78 o 
   0  -4   8     1026.30     1041.58     22.74 o 
   1  -4   8      499.80      513.87     18.17 o 
   2  -4   8        5.88        5.13      2.23 o 
   3  -4   8        2.53       -2.41      1.75 o 
   4  -4   8       71.27       63.54      5.40 o 
  -4  -3   8       28.97       29.05      3.08 o 
  -3  -3   8       74.01       72.51      3.68 o 
  -2  -3   8       54.22       59.79      2.52 o 
  -1  -3   8       62.29       61.42      2.45 o 
   0  -3   8      213.84      200.35      6.16 o 
   1  -3   8      220.42      238.68     10.26 o 
   2  -3   8       11.38        9.86      2.75 o 
   3  -3   8       47.13       52.49      4.68 o 
   4  -3   8      150.52      138.64      8.15 o 
  -4  -2   8       10.79        9.18      3.79 o 
  -3  -2   8       44.01       50.37      3.77 o 
  -2  -2   8      326.07      344.54      7.49 o 
  -1  -2   8       94.97       99.23      3.14 o 
   0  -2   8      394.32      383.82      9.74 o 
   1  -2   8      149.79      164.46      8.03 o 
   2  -2   8      192.95      216.01      9.87 o 
   3  -2   8      227.60      217.70     10.18 o 
   4  -2   8      121.66      126.28      7.73 o 
  -4  -1   8       19.54       14.97      3.87 o 
  -3  -1   8       24.72       24.74      2.39 o 
  -2  -1   8      323.37      335.08      7.27 o 
  -1  -1   8      111.14      103.84      3.23 o 
   0  -1   8      778.00      746.49     24.27 o 
   1  -1   8      477.37      485.76     17.34 o 
   2  -1   8       73.41       82.94      5.65 o 
   3  -1   8      129.85      126.21      7.36 o 
   4  -1   8       74.09       70.16      5.58 o 
  -5   0   8       41.58       25.54      5.42 o 
  -4   0   8       18.53       21.56      4.44 o 
  -3   0   8       69.00       65.55      5.37 o 
  -2   0   8       33.15       32.22      1.88 o 
  -1   0   8        0.97        0.32      0.89 o 
   0   0   8      219.76      224.50      9.66 o 
   1   0   8      590.67      592.00     20.33 o 
   2   0   8      138.89      139.42      7.60 o 
   3   0   8      188.51      218.86     10.25 o 
   4   0   8      116.17      151.60     10.30 o 
  -5   1   8       20.05       16.88      4.84 o 
  -4   1   8       47.05       56.34      5.86 o 
  -3   1   8       85.17      102.07      6.95 o 
  -2   1   8       10.67        9.59      4.06 o 
  -1   1   8       66.45       66.30      3.44 o 
   0   1   8      214.03      219.89      9.69 o 
   1   1   8      109.22      120.16      6.80 o 
   2   1   8      122.12      104.17      6.41 o 
   3   1   8      229.41      232.65      7.98 o 
   4   1   8       70.20       82.29      8.56 o 
  -5   2   8       23.56       30.91      5.46 o 
  -4   2   8        9.87        7.92      3.46 o 
  -3   2   8      147.24      138.43      5.44 o 
  -2   2   8      161.89      160.36      9.95 o 
  -1   2   8      190.63      204.37      6.76 o 
   0   2   8      274.03      273.17     11.34 o 
   1   2   8       41.45       37.65      4.27 o 
   2   2   8       29.51       29.61      4.04 o 
   3   2   8       71.98       76.52      4.39 o 
   4   2   8       52.79       62.86      7.84 o 
  -4   3   8        0.74       -1.49      2.60 o 
  -3   3   8      322.49      337.27     23.80 o 
  -2   3   8      122.35      129.37      7.62 o 
  -1   3   8      173.24      182.59      7.77 o 
   0   3   8      462.69      426.22     16.00 o 
   1   3   8      161.17      157.28      8.14 o 
   2   3   8       85.56      101.52      4.72 o 
   3   3   8       99.38       98.37      4.96 o 
  -4   4   8       36.88       34.72      5.30 o 
  -3   4   8       90.72      105.20     10.91 o 
  -2   4   8        5.02        2.17      1.77 o 
  -1   4   8       65.20       73.41      5.60 o 
   0   4   8      360.53      352.12     14.16 o 
   1   4   8       51.21       47.03      3.05 o 
   2   4   8       38.43       35.63      4.00 o 
   3   4   8      134.12      128.61      8.60 o 
  -4   5   8       61.72       57.72      5.98 o 
  -3   5   8        2.24       -0.31      1.80 o 
  -2   5   8        6.41        6.32      2.16 o 
  -1   5   8       15.65       17.22      3.53 o 
   0   5   8      149.64      109.52      6.96 o 
   1   5   8        4.02        2.06      2.36 o 
   2   5   8       10.40       19.50      3.22 o 
   3   5   8       35.58       38.73      5.67 o 
  -4   6   8       17.79       23.22      4.95 o 
  -3   6   8        8.34       11.95      2.72 o 
  -2   6   8       69.86       67.38      4.55 o 
  -1   6   8       52.63       57.69      5.37 o 
   0   6   8       46.97       58.57      5.26 o 
   1   6   8       13.99       13.12      3.36 o 
   2   6   8       10.80        9.21      3.20 o 
  -3   7   8       32.90       33.46      3.96 o 
  -2   7   8       42.22       47.82      6.11 o 
  -1   7   8       59.80       61.98      6.60 o 
   0   7   8       28.53       22.44      4.23 o 
   1   7   8       64.38       56.76      5.43 o 
  -3   8   8       12.60        8.37      2.81 o 
  -2   8   8       50.52       51.39      6.58 o 
  -1   8   8       33.83       34.78      5.36 o 
   0   8   8       18.77       19.00      4.49 o 
   0 -10   9       36.61       44.82      5.56 o 
   1 -10   9      106.06      108.31      5.56 o 
   2 -10   9       15.79       11.01      4.11 o 
  -1  -9   9       21.09       19.95      4.31 o 
   0  -9   9       55.70       54.45      5.22 o 
   1  -9   9       76.03       77.67      4.75 o 
   2  -9   9      103.05       98.94      7.44 o 
   3  -9   9       62.76       63.17      7.07 o 
  -2  -8   9       59.22       55.79      5.24 o 
  -1  -8   9       19.66       17.83      3.67 o 
   0  -8   9       77.16       79.11      4.36 o 
   1  -8   9       39.38       40.27      3.82 o 
   2  -8   9        0.73        3.87      2.88 o 
   3  -8   9       31.49       31.80      5.20 o 
  -3  -7   9       28.19       32.06      4.67 o 
  -2  -7   9       46.72       42.39      4.95 o 
  -1  -7   9        2.84        1.57      1.81 o 
   0  -7   9       84.44       83.64      4.30 o 
   1  -7   9      180.21      175.57      6.91 o 
   2  -7   9      100.60       86.86      6.60 o 
   3  -7   9       69.61       67.09      5.88 o 
   4  -7   9       64.82       63.63      5.99 o 
  -3  -6   9        7.01        7.77      3.19 o 
  -2  -6   9        8.57       17.68      3.66 o 
  -1  -6   9        0.51        1.04      1.58 o 
   0  -6   9      129.26      129.65      5.21 o 
   1  -6   9      367.33      357.89     10.87 o 
   2  -6   9      331.75      330.03     14.06 o 
   3  -6   9       35.89       41.35      5.36 o 
   4  -6   9       76.33       77.69      6.34 o 
  -3  -5   9       51.90       52.15      5.17 o 
  -2  -5   9       78.67       69.81      5.32 o 
  -1  -5   9      153.06      149.49      5.48 o 
   0  -5   9        1.02       -1.41      1.28 o 
   1  -5   9        3.13        3.25      2.43 o 
   2  -5   9       20.30       27.08      4.13 o 
   3  -5   9       27.95       33.53      4.71 o 
   4  -5   9      133.92      109.54      7.51 o 
  -4  -4   9       53.07       55.81      5.59 o 
  -3  -4   9       33.92       47.50      4.75 o 
  -2  -4   9       57.84       54.25      4.56 o 
  -1  -4   9      131.10      135.66      5.05 o 
   0  -4   9      200.44      196.74      6.44 o 
   1  -4   9      220.25      224.35     10.43 o 
   2  -4   9        1.43        1.32      2.25 o 
   3  -4   9       15.63       21.49      4.03 o 
   4  -4   9       46.31       56.76      6.27 o 
  -4  -3   9       26.97       13.29      3.87 o 
  -3  -3   9        5.92        7.25      2.36 o 
  -2  -3   9       82.41       93.53      4.02 o 
  -1  -3   9       59.84       53.46      2.49 o 
   0  -3   9      393.60      384.15     10.15 o 
   1  -3   9      576.66      587.12     20.70 o 
   2  -3   9      129.06      147.99      8.24 o 
   3  -3   9       78.79       71.73      5.79 o 
   4  -3   9       48.63       48.16      5.85 o 
  -4  -2   9       23.56       20.10      4.43 o 
  -3  -2   9       90.62       96.51      4.33 o 
  -2  -2   9      185.41      191.15      5.05 o 
  -1  -2   9        3.12        3.72      1.51 o 
   0  -2   9       10.08        7.68      2.57 o 
   1  -2   9      688.36      680.63     23.26 o 
   2  -2   9      195.84      195.37      9.61 o 
   3  -2   9      219.62      224.10     10.88 o 
   4  -2   9      107.46      114.14      7.56 o 
  -4  -1   9       22.05       18.35      4.16 o 
  -3  -1   9       75.45       80.28      6.18 o 
  -2  -1   9       30.44       39.64      2.30 o 
  -1  -1   9      238.23      236.10      6.38 o 
   0  -1   9      182.61      178.27      8.66 o 
   1  -1   9      583.53      618.11     21.53 o 
   2  -1   9       11.04        8.15      2.87 o 
   3  -1   9      103.80      106.82      7.02 o 
   4  -1   9       85.68       98.14      7.15 o 
  -4   0   9       34.47       32.04      5.04 o 
  -3   0   9        9.97        7.69      2.93 o 
  -2   0   9        2.58        0.47      1.40 o 
  -1   0   9      159.68      161.95      5.81 o 
   0   0   9      284.58      282.54     11.83 o 
   1   0   9       25.38       11.30      3.05 o 
   2   0   9        0.84        1.69      2.34 o 
   3   0   9       45.10       36.55      4.92 o 
   4   0   9      106.80      117.36      9.40 o 
  -4   1   9       20.79       12.78      4.07 o 
  -3   1   9       56.08       64.01      5.52 o 
  -2   1   9        4.18        1.67      1.67 o 
  -1   1   9        7.52        4.27      3.69 o 
   0   1   9       87.15       78.03      5.62 o 
   1   1   9        9.57       11.86      3.06 o 
   2   1   9      204.10      233.53     10.90 o 
   3   1   9       24.63       29.04      4.40 o 
  -4   2   9       37.56       37.68      5.60 o 
  -3   2   9      207.82      214.78      7.45 o 
  -2   2   9      176.60      171.54      6.41 o 
  -1   2   9      153.59      158.74      6.00 o 
   0   2   9      187.21      185.52      9.14 o 
   1   2   9      122.88      119.06      7.07 o 
   2   2   9      104.36       97.64      6.53 o 
   3   2   9       32.37       34.06      3.79 o 
  -3   3   9       22.38       22.85      2.97 o 
  -2   3   9       89.63       95.65      4.69 o 
  -1   3   9      171.93      190.56      9.54 o 
   0   3   9      291.59      247.09     11.23 o 
   1   3   9       82.77       77.42      5.77 o 
   2   3   9       66.06       71.06      4.14 o 
   3   3   9       59.34       64.31      4.51 o 
  -4   4   9       66.10       70.32      6.47 o 
  -3   4   9       39.10       26.78      3.43 o 
  -2   4   9       11.17        9.36      2.36 o 
  -1   4   9      111.82       99.02      6.80 o 
   0   4   9       78.68       81.23      6.11 o 
   1   4   9       27.96       32.58      4.55 o 
   2   4   9       79.69       78.83      6.55 o 
  -4   5   9       19.54       16.73      4.54 o 
  -3   5   9        0.24       -1.49      1.90 o 
  -2   5   9        6.62        9.62      2.40 o 
  -1   5   9       59.98       59.32      5.43 o 
   0   5   9        0.39       -1.43      2.03 o 
   1   5   9       43.57       31.23      4.69 o 
   2   5   9       15.28       12.60      3.61 o 
  -3   6   9       28.52       27.63      7.48 o 
  -2   6   9       40.20       41.57      4.05 o 
  -1   6   9       69.31       68.23      6.12 o 
   0   6   9       10.07       12.70      3.70 o 
   1   6   9       39.43       41.02      5.46 o 
  -3   7   9       13.09        8.90      2.86 o 
  -2   7   9       75.55       87.66      7.47 o 
  -1   7   9       44.62       64.44      6.99 o 
   0   7   9       31.54       31.24      5.25 o 
  -1   8   9       18.98       13.07      4.54 o 
   1 -10  10        7.55        8.04      2.85 o 
  -1  -9  10       38.44       38.70      5.45 o 
   0  -9  10       52.18       51.53      4.41 o 
   1  -9  10       14.42       12.23      2.95 o 
   2  -9  10       40.92       43.23      6.12 o 
  -2  -8  10        4.25        5.46      2.97 o 
  -1  -8  10       11.78        9.61      3.35 o 
   0  -8  10       70.65       70.98      7.66 o 
   1  -8  10       30.03       30.28      3.49 o 
   2  -8  10       47.19       38.94      5.67 o 
   3  -8  10       34.61       35.86      5.54 o 
  -2  -7  10        4.81        5.47      3.14 o 
  -1  -7  10      112.92      123.49      7.44 o 
   0  -7  10       49.80       51.65      3.97 o 
   1  -7  10        9.10        5.96      2.30 o 
   2  -7  10       68.65       73.65      6.30 o 
   3  -7  10       23.80       46.77      5.90 o 
  -3  -6  10       12.31       11.57      3.65 o 
  -2  -6  10        5.73        8.08      3.21 o 
  -1  -6  10      130.32      136.33      5.58 o 
   0  -6  10       45.65       43.23      3.65 o 
   1  -6  10      152.42      162.84      9.07 o 
   2  -6  10       98.22       91.40      6.74 o 
   3  -6  10       27.28       30.44      4.95 o 
  -3  -5  10        8.59       11.59      3.62 o 
  -2  -5  10       42.32       48.86      5.03 o 
  -1  -5  10      128.08      138.54      5.51 o 
   0  -5  10       34.75       30.01      3.12 o 
   1  -5  10        2.40        6.45      3.20 o 
   2  -5  10        3.08        5.11      2.95 o 
   3  -5  10      106.19       95.96      7.10 o 
   4  -5  10       47.98       45.73      5.93 o 
  -3  -4  10       36.08       52.28      5.20 o 
  -2  -4  10      115.33      108.22      6.42 o 
  -1  -4  10      139.05      139.31      7.21 o 
   0  -4  10        1.60        1.06      1.79 o 
   1  -4  10        0.84       -3.35      2.25 o 
   2  -4  10       19.51       15.05      3.80 o 
   3  -4  10      112.47      114.75      7.67 o 
   4  -4  10       51.82       59.67      6.87 o 
  -3  -3  10       54.18       57.01      4.62 o 
  -2  -3  10       25.60       30.43      5.88 o 
  -1  -3  10      311.76      304.89      7.24 o 
   0  -3  10      292.33      271.89     11.96 o 
   1  -3  10      529.15      529.10     19.54 o 
   2  -3  10       83.58       86.06      6.41 o 
   3  -3  10       40.62       39.13      5.22 o 
   4  -3  10       73.53       78.26      6.61 o 
  -4  -2  10       11.98       11.39      3.90 o 
  -3  -2  10      105.87      105.42      7.22 o 
  -2  -2  10        8.83        7.69      1.53 o 
  -1  -2  10       79.90       75.16      3.13 o 
   0  -2  10      149.92      156.09      8.49 o 
   1  -2  10      139.60      132.29      7.82 o 
   2  -2  10      189.67      195.02     10.10 o 
   3  -2  10      137.85      112.21      7.61 o 
  -4  -1  10       27.52       19.54      4.63 o 
  -3  -1  10       29.45       32.11      4.77 o 
  -2  -1  10       10.58        6.31      1.95 o 
  -1  -1  10       38.56       40.11      2.41 o 
   0  -1  10       84.22       77.23      5.81 o 
   1  -1  10      149.62      150.40      8.38 o 
   2  -1  10      190.93      219.00     10.80 o 
   3  -1  10       99.40      108.60      7.47 o 
  -4   0  10        5.16       10.07      4.03 o 
  -3   0  10        3.41        2.84      2.70 o 
  -2   0  10       72.89       74.85      4.06 o 
  -1   0  10      330.85      326.56     19.07 o 
   0   0  10      155.00      158.21      8.56 o 
   1   0  10       57.10       36.38      4.76 o 
   2   0  10       85.39       87.65      6.40 o 
   3   0  10       48.86       62.46      5.88 o 
  -4   1  10       70.97       72.46      6.66 o 
  -3   1  10       48.71       47.41      5.60 o 
  -2   1  10       17.08       20.27      2.72 o 
  -1   1  10       47.62       47.17      5.26 o 
   0   1  10       69.08       58.06      5.06 o 
   1   1  10      109.42       87.24      6.32 o 
   2   1  10      125.27      132.63      8.14 o 
   3   1  10       93.13      101.67      5.48 o 
  -4   2  10      167.21      174.14     10.59 o 
  -3   2  10       41.05       39.97      5.39 o 
  -2   2  10       51.17       46.95      3.85 o 
  -1   2  10      127.90      115.67      7.34 o 
   0   2  10       77.53       74.58      5.80 o 
   1   2  10       51.22       57.38      5.19 o 
   2   2  10      153.00      153.40      8.76 o 
   3   2  10       25.35       31.28      3.90 o 
  -4   3  10       37.59       45.10      6.25 o 
  -3   3  10       10.07        7.47      2.38 o 
  -2   3  10      105.97      107.81      5.28 o 
  -1   3  10      370.16      379.11     15.61 o 
   0   3  10       14.13       12.68      3.49 o 
   1   3  10        6.78        5.63      2.98 o 
   2   3  10      109.30      110.87      6.82 o 
  -3   4  10        0.89       -2.10      2.29 o 
  -2   4  10        0.61       -1.80      1.96 o 
  -1   4  10      121.11      100.17      7.14 o 
   0   4  10        3.42        3.81      2.67 o 
   1   4  10       44.12       44.31      5.58 o 
   2   4  10       45.70       41.56      5.50 o 
  -3   5  10        8.57        7.08      2.75 o 
  -2   5  10        8.59        6.55      2.66 o 
  -1   5  10       15.51       16.33      4.04 o 
   0   5  10       13.30       12.58      3.87 o 
   1   5  10       16.15       11.07      3.73 o 
  -2   6  10       58.29       69.32      7.54 o 
  -1   6  10       21.82       21.97      4.56 o 
   0   6  10       11.39        7.57      3.58 o 
   1  -9  11       18.52       22.58      3.67 o 
  -1  -8  11       26.84       31.93      4.89 o 
   0  -8  11       49.72       60.61      8.29 o 
   1  -8  11       61.10       72.04     11.63 o 
   2  -8  11       55.01       49.15      6.46 o 
  -1  -7  11       44.40       51.70      5.69 o 
   0  -7  11       65.51       62.91      4.92 o 
   1  -7  11       82.81       86.83      6.95 o 
   2  -7  11       11.07       15.00      4.23 o 
  -2  -6  11       37.64       40.27      5.31 o 
  -1  -6  11       39.50       45.80      3.93 o 
   0  -6  11       51.21       58.17      7.88 o 
   1  -6  11       18.78       13.94      3.94 o 
   2  -6  11        8.44       12.48      3.83 o 
   3  -6  11       56.87       48.47      6.41 o 
  -2  -5  11        7.37        7.10      2.94 o 
  -1  -5  11       54.83       65.19      4.28 o 
   0  -5  11       80.49       75.03      4.27 o 
   1  -5  11       20.59       19.59      4.27 o 
   2  -5  11       23.55       33.96      5.37 o 
   3  -5  11       38.21       33.49      5.32 o 
  -3  -4  11       68.54       61.10      5.42 o 
  -2  -4  11       20.48       25.03      4.14 o 
  -1  -4  11       61.07       65.10      3.97 o 
   0  -4  11      101.24       99.47      7.01 o 
   1  -4  11       38.42       34.18      5.08 o 
   2  -4  11       76.51       77.65      6.48 o 
   3  -4  11       66.31       63.38      7.12 o 
  -2  -3  11       20.10       22.62      3.88 o 
  -1  -3  11       41.65       42.77      5.98 o 
   0  -3  11      637.31      639.76     23.02 o 
   1  -3  11       34.46       40.35      5.17 o 
   2  -3  11       85.68       98.01      7.16 o 
   3  -3  11       61.37       70.51      6.37 o 
  -3  -2  11        0.33       -2.39      2.60 o 
  -2  -2  11       17.87       15.27      3.76 o 
  -1  -2  11      116.28      110.06      4.79 o 
   0  -2  11      525.10      559.73     20.66 o 
   1  -2  11        3.19       -0.94      2.45 o 
   2  -2  11      110.18      106.99      7.55 o 
   3  -2  11      118.63      125.60      8.44 o 
  -3  -1  11        2.98        2.05      2.85 o 
  -2  -1  11       16.37       16.55      5.07 o 
  -1  -1  11       16.66       16.45      3.69 o 
   0  -1  11        4.73       -1.24      2.12 o 
   1  -1  11        0.71       -0.81      2.37 o 
   2  -1  11       86.91       85.74      6.75 o 
   3  -1  11      140.36      128.18      8.57 o 
  -3   0  11       11.96        9.44      3.45 o 
  -2   0  11       30.50       27.56      3.23 o 
  -1   0  11      131.94      118.75      7.61 o 
   0   0  11       21.86       21.66      4.01 o 
   1   0  11       20.26       25.86      4.42 o 
   2   0  11        8.88        9.58      3.60 o 
   3   0  11       46.34       73.50      7.41 o 
  -3   1  11       27.54       18.62      4.38 o 
  -2   1  11       36.39       39.24      5.31 o 
  -1   1  11      268.59      268.10     12.32 o 
   0   1  11      200.53      211.02     10.56 o 
   1   1  11       44.83       45.23      5.69 o 
   2   1  11       64.50       64.28      6.00 o 
  -3   2  11       24.15       24.69      5.22 o 
  -2   2  11        6.05        7.68      2.41 o 
  -1   2  11       87.25       72.96      6.08 o 
   0   2  11       32.67       22.03      4.23 o 
   1   2  11       82.75       77.53      6.27 o 
   2   2  11       79.53       71.55      6.25 o 
  -3   3  11       18.36       18.26      4.81 o 
  -2   3  11       85.06       74.68      4.61 o 
  -1   3  11       60.75       60.66      5.69 o 
   0   3  11        3.61        5.60      3.29 o 
   1   3  11       15.71       24.75      4.64 o 
   2   3  11        9.90       10.26      3.77 o 
  -3   4  11        1.73       -0.69      2.39 o 
  -2   4  11       48.20       57.99      5.52 o 
  -1   4  11       22.96       22.23      4.57 o 
   0   4  11       53.02       41.51      5.65 o 
   1   4  11        4.97        2.64      3.13 o 
  -2   5  11        4.28        3.51      3.26 o 
  -1   5  11       12.35       12.57      4.01 o 
   0   5  11       38.25       31.09      5.25 o 
   0  -7  12       18.25       14.19      3.25 o 
   1  -7  12       14.86       14.06      4.49 o 
  -1  -6  12       14.51       18.98      4.47 o 
   0  -6  12        7.18        6.44      2.41 o 
   1  -6  12        3.90       -0.26      3.18 o 
   2  -6  12       67.96       79.55      6.96 o 
  -2  -5  12       34.57       34.56      4.85 o 
  -1  -5  12        2.12       -0.71      2.26 o 
   0  -5  12       52.76       63.84      6.99 o 
   1  -5  12       13.41       13.42      4.09 o 
   2  -5  12       41.28       37.11      5.79 o 
  -2  -4  12       32.94       41.60      5.25 o 
  -1  -4  12       15.43       11.16      2.71 o 
   0  -4  12      296.86      305.68     14.04 o 
   1  -4  12       35.85       41.08      5.86 o 
   2  -4  12       45.88       50.49      6.45 o 
  -1  -3  12       87.90       85.70      9.09 o 
   0  -3  12       68.25       67.50      6.00 o 
   1  -3  12       61.67       60.36      5.80 o 
   2  -3  12       80.78       82.87      6.97 o 
  -1  -2  12       87.50       85.86      6.73 o 
   0  -2  12       11.52        7.00      3.51 o 
   1  -2  12       80.43       68.81      6.21 o 
   2  -2  12       41.10       51.72      6.42 o 
  -3  -1  12        7.50        1.55      3.15 o 
  -2  -1  12       15.22       11.48      2.77 o 
  -1  -1  12       15.91       24.17      4.64 o 
   0  -1  12        1.19       -3.34      2.23 o 
   1  -1  12       69.24       64.17      6.06 o 
   2  -1  12       68.72       68.68      7.27 o 
  -2   0  12       17.72       16.17      2.96 o 
  -1   0  12       31.04       27.56      4.85 o 
   0   0  12       30.77       30.46      5.22 o 
   1   0  12       46.46       38.70      5.52 o 
   2   0  12       62.42       64.76      7.08 o 
  -2   1  12       97.01       88.00      4.96 o 
  -1   1  12      128.94      122.77      8.05 o 
   0   1  12       42.90       42.11      5.57 o 
   1   1  12       81.61       83.81      6.93 o 
   2   1  12       10.42       15.40      4.48 o 
  -2   2  12       75.75       81.94      5.80 o 
  -1   2  12        3.35        5.25      3.45 o 
   0   2  12       37.39       34.61      5.39 o 
   1   2  12       99.43       87.42      7.08 o 
  -2   3  12       30.38       18.37      4.76 o 
  -1   3  12        0.85       -1.73      2.41 o 
   0   3  12       15.81       12.74      4.10 o 
  -1   4  12       25.83       30.05      5.36 o 
   0  -5  13       62.16       52.24      6.97 o 
   1  -5  13       35.96       27.15      5.44 o 
  -1  -4  13      215.76      229.66     13.42 o 
   0  -4  13        4.31        1.31      3.40 o 
   1  -4  13       31.09       32.75      5.60 o 
  -1  -3  13      114.30      117.13      8.24 o 
   0  -3  13        1.71        2.10      2.97 o 
   1  -3  13       93.10       84.06      7.08 o 
  -1  -2  13        2.43        0.04      2.94 o 
   0  -2  13        0.38        0.12      2.72 o 
   1  -2  13       31.74       33.01      5.54 o 
  -1  -1  13       19.30       20.24      4.79 o 
   0  -1  13        5.43        7.76      3.58 o 
   1  -1  13       13.96       20.28      4.72 o 
  -1   0  13       55.24       43.12      5.86 o 
   0   0  13       19.63       12.53      4.13 o 
   1   0  13       70.72       72.33      7.53 o 
  -1   1  13       13.03        7.48      3.58 o 
   0   1  13       30.99       28.22      5.12 o 
                                                 
